# Supplementary material for: SymPortal: A novel analytical framework and platform for coral algal symbiont next‐generation sequencing ITS2 profiling
Source: Mol Ecol Resour. 2019 Apr 26;19(4):1063–80. doi: 10.1111/1755-0998.13004 (PMC6618109; doi:10.1111/1755-0998.13004)
Supplement: Supplementary file 2 [file MEN-19-1063-s002.txt]

	sample_name	raw_contigs	post_qc_absolute_seqs	post_qc_unique_seqs	post_taxa_id_absolute_symbiodinium_seqs	post_taxa_id_unique_symbiodinium_seqs	size_screening_violation_absolute	size_screening_violation_unique	post_taxa_id_absolute_non_symbiodinium_seqs	post_taxa_id_unique_non_symbiodinium_seqs	post_med_absolute	post_med_unique	noName Clade A	noName Clade B	noName Clade C	noName Clade D	noName Clade E	noName Clade F	noName Clade G	noName Clade H	noName Clade I	A1	A1bw	65422_A	5971_A	A1q	8472_A	A1bx	23334_A	A1ct	23333_A	53709_A	65420_A	C3	C3gulf	C3c	C3aq	C3d	C3i	C115c	C3am	C115b	C3aj	C3al	C3bs	23346_C	23690_C	23345_C	C3ai
38318	C04	27679	21043	105	21033	104	10	1	0	0	20714	18	0	0	1674	0	0	0	0	0	0	33	0	0	0	0	0	0	0	0	0	0	0	12485	2228	2858	0	86	0	0	589	0	346	0	415	486	410	427	0
38340	C10	47075	36177	167	36151	166	26	1	0	0	35187	21	7	0	2464	0	0	0	0	0	0	0	0	0	0	0	0	0	0	0	0	7	0	20866	4707	4474	0	169	0	0	937	0	859	0	704	646	547	616	0
38346	C15	27318	20702	101	20691	100	11	1	0	0	20369	20	0	0	1668	0	0	0	0	0	0	23	0	0	0	0	0	0	0	0	0	0	0	11447	2795	2196	0	93	0	0	1197	0	598	0	352	625	311	386	0
38339	C03	12895	9243	65	9131	63	112	2	0	0	8969	18	0	0	647	0	0	0	0	0	0	18	0	0	0	0	0	0	0	0	0	0	0	5320	1239	957	41	58	0	0	248	0	227	0	214	246	194	0	0
38328	C13	14573	10719	72	10715	71	4	1	0	0	10545	20	0	0	940	0	0	0	0	0	0	12	0	0	0	0	0	0	0	0	0	0	0	6231	1423	1176	0	49	0	0	233	0	258	0	223	0	212	126	0
38312	C14	13595	9848	59	9848	59	0	0	0	0	9647	16	0	0	790	0	0	0	0	0	0	102	0	0	0	0	0	0	0	0	0	0	0	5711	1129	1160	0	0	0	0	327	0	200	0	228	0	196	176	0
38319	C12	16952	12481	74	12478	73	3	1	0	0	12330	20	0	0	1208	0	0	0	0	0	0	31	0	0	0	0	0	0	0	0	0	0	0	7344	1543	1206	0	70	0	0	422	0	295	0	211	284	228	215	0
38344	C01	34625	26301	134	26283	133	18	1	0	0	25790	23	20	0	2783	0	0	0	0	0	0	144	0	0	0	0	0	0	0	0	0	20	0	14117	3125	3035	122	108	0	0	1227	0	618	0	491	682	593	542	0
38330	C11	7743	4696	44	4696	44	0	0	0	0	4641	20	0	0	445	0	0	0	0	0	0	179	0	0	0	0	0	0	0	0	0	0	0	2472	507	556	24	27	0	0	214	0	98	0	93	118	84	95	0
38314	C07	16156	10955	69	10952	68	3	1	0	0	9362	20	11	0	1230	0	0	0	0	0	0	0	0	0	0	0	0	0	11	0	0	0	0	5084	1149	1358	52	40	0	0	64	0	214	0	160	368	52	326	0
38342	C06	14193	9019	63	9019	63	0	0	0	0	6768	18	0	0	651	0	0	0	0	0	0	0	15	0	0	0	0	0	0	0	0	0	0	3901	834	750	0	30	0	0	273	0	157	0	157	167	273	125	0
38327	C05	12131	7375	45	7375	45	0	0	0	0	4833	19	0	0	214	0	0	0	0	0	0	0	17	0	0	0	0	0	0	0	0	0	0	2875	789	502	32	21	0	0	158	0	140	0	85	0	67	0	0
38317	C09	19650	12774	75	12771	74	3	1	0	0	12683	23	75	0	617	0	0	0	0	0	0	4375	36	0	75	0	0	0	0	36	0	0	0	4841	928	1041	0	35	0	0	340	0	163	0	196	191	119	157	0
38307	C08	12831	7935	50	7932	49	3	1	0	0	7852	25	64	0	343	0	0	0	0	0	0	3401	20	25	0	27	0	17	25	0	14	0	0	2524	617	449	27	0	0	0	157	0	120	0	86	83	131	60	0
38321	C02	17814	11093	61	11090	60	3	1	0	0	5849	15	0	0	365	0	0	0	0	0	0	0	38	0	0	0	0	0	0	0	0	0	0	3435	814	662	0	0	0	0	286	0	129	0	120	126	0	105	0
38323	Y05	25728	19122	90	19113	89	9	1	0	0	18779	20	0	0	890	0	0	0	0	0	0	43	0	0	0	0	0	0	0	0	0	0	0	10431	2247	421	0	1904	1076	797	0	557	0	413	0	0	0	0	0
38322	Y03	23845	17952	82	17940	80	12	2	0	0	17677	20	0	0	758	0	0	0	0	0	0	40	0	0	0	0	0	0	0	0	0	0	0	9936	2418	432	80	1588	946	652	0	404	0	423	0	0	0	0	0
38313	Y12	17723	12901	70	12366	64	535	6	0	0	12178	19	0	0	390	0	0	0	0	0	0	26	0	0	0	0	0	0	0	0	0	0	0	6551	1511	375	53	1538	513	358	0	514	0	349	0	0	0	0	0
38306	Y01	20473	14958	75	14683	73	275	2	0	0	14414	25	0	0	455	0	0	0	0	0	0	211	0	0	0	0	0	0	0	0	0	0	0	5504	1608	380	66	1905	1200	1024	0	1016	0	194	0	0	0	0	255
38315	Y15	18728	13709	74	13410	70	299	4	0	0	13234	25	0	0	385	0	0	0	0	0	0	32	0	0	0	0	0	0	0	0	0	0	0	5354	1614	313	65	1580	794	766	0	973	0	289	0	0	0	0	391
38316	Y07	21938	16490	80	16189	77	301	3	0	0	15953	23	0	0	489	0	0	0	0	0	0	25	0	0	0	0	0	0	0	0	0	0	0	8054	2026	397	69	1576	823	440	0	423	0	206	0	0	0	0	546
38320	Y13	18078	13310	82	13021	79	289	3	0	0	12735	25	12	0	533	0	0	0	0	0	0	0	0	0	0	0	0	0	0	0	0	0	12	6002	1495	274	56	1468	722	532	0	378	0	327	0	0	0	0	310
38310	Y08	11430	8038	53	7886	51	152	2	0	0	7823	23	0	0	413	0	0	0	0	0	0	13	0	0	0	0	0	0	0	0	0	0	0	3604	1156	242	37	759	398	283	0	55	0	226	0	0	0	0	191
38308	Y02	20419	15102	81	14771	79	331	2	0	0	14483	23	0	0	730	0	0	0	0	0	0	54	0	0	0	0	0	0	0	0	0	0	0	7103	1730	157	75	1266	542	451	0	483	0	436	0	0	0	0	510
38337	Y10	26348	17004	91	16817	88	187	3	0	0	16640	27	56	0	615	0	0	0	0	0	0	5095	41	0	56	0	0	0	0	0	0	0	0	4616	1305	289	47	1498	412	701	0	654	0	236	0	0	0	0	498
38334	Y06	10581	5968	44	5968	44	0	0	0	0	5892	16	0	0	168	0	0	0	0	0	0	2406	0	0	0	0	0	0	0	0	0	0	0	1834	404	120	0	308	203	142	0	127	0	101	0	0	0	0	0
38338	Y09	20866	13307	75	13138	73	169	2	0	0	12984	27	28	0	181	0	0	0	0	0	0	5069	40	28	0	34	0	0	0	0	0	0	0	3903	845	223	32	696	259	342	0	447	0	188	0	0	0	0	295
38345	Y11	18710	10590	60	10590	60	0	0	0	0	3054	20	44	0	108	0	0	0	0	0	0	0	43	44	0	0	0	0	0	0	0	0	0	1136	414	104	17	354	209	253	0	175	0	100	0	0	0	0	0
38326	A07	13365	9928	49	9924	48	4	1	0	0	9855	16	0	0	242	0	0	0	0	0	0	21	0	0	0	0	0	0	0	0	0	0	0	3641	2724	2161	1027	39	0	0	0	0	0	0	0	0	0	0	0
38335	A03	8426	6114	34	6114	34	0	0	0	0	6013	12	0	0	132	0	0	0	0	0	0	0	0	0	0	0	0	0	0	0	0	0	0	2223	1685	1344	629	0	0	0	0	0	0	0	0	0	0	0	0
38331	A09	9302	6676	34	6672	33	4	1	0	0	6595	14	0	0	146	0	0	0	0	0	0	0	0	0	0	0	0	0	0	0	0	0	0	2400	1832	1457	731	29	0	0	0	0	0	0	0	0	0	0	0
38329	A01	26321	20557	78	20548	77	9	1	0	0	20159	14	0	0	348	0	0	0	0	0	0	43	0	0	0	0	0	0	0	0	0	0	0	7513	5519	4413	2323	0	0	0	0	0	0	0	0	0	0	0	0
38311	A12	8425	6106	34	6106	34	0	0	0	0	6028	14	0	0	132	0	0	0	0	0	0	13	0	0	0	0	0	0	0	0	0	0	0	2252	1612	1327	668	24	0	0	0	0	0	0	0	0	0	0	0
38325	A02	12125	9027	44	9027	44	0	0	0	0	8885	14	0	0	199	0	0	0	0	0	0	4	0	0	0	0	0	0	0	0	0	0	0	3183	2296	2082	1083	38	0	0	0	0	0	0	0	0	0	0	0
38324	A13	34270	26733	99	26714	97	19	2	0	0	26160	14	0	0	527	0	0	0	0	0	0	47	0	0	0	0	0	0	0	0	0	0	0	9163	6830	6318	3275	0	0	0	0	0	0	0	0	0	0	0	0
38305	A10	35476	27531	98	27512	96	19	2	0	0	26976	14	0	0	578	0	0	0	0	0	0	44	0	0	0	0	0	0	0	0	0	0	0	9401	7021	6287	3645	0	0	0	0	0	0	0	0	0	0	0	0
38333	A11	17260	13188	64	13185	63	3	1	0	0	12910	14	0	0	297	0	0	0	0	0	0	14	0	0	0	0	0	0	0	0	0	0	0	4809	3610	2759	1421	0	0	0	0	0	0	0	0	0	0	0	0
38341	A05	43913	34182	120	34146	117	36	3	0	0	33392	14	0	0	717	0	0	0	0	0	0	60	0	0	0	0	0	0	0	0	0	0	0	11564	8708	7920	4423	0	0	0	0	0	0	0	0	0	0	0	0
38343	A06	16336	12153	58	12153	58	0	0	0	0	11908	14	0	0	298	0	0	0	0	0	0	23	0	0	0	0	0	0	0	0	0	0	0	3922	2787	3158	1720	0	0	0	0	0	0	0	0	0	0	0	0
38309	A04	142105	115368	570	115270	567	98	3	0	0	112323	15	0	0	2428	0	0	0	0	0	0	164	0	0	0	0	0	0	0	0	0	0	0	41585	30235	24747	13164	0	0	0	0	0	0	0	0	0	0	0	0
38336	Y04	18686	10908	65	10837	64	71	1	0	0	10783	26	63	0	203	0	0	0	0	0	0	6939	60	0	0	0	63	29	0	0	0	0	0	1595	495	125	16	405	113	133	0	75	0	130	0	0	0	0	78
38332	A08	14318	10831	55	10831	55	0	0	0	0	10629	12	0	0	48	0	0	0	0	0	0	21	0	0	0	0	0	0	0	0	0	0	0	5504	3587	1289	54	50	0	0	0	0	0	0	0	0	0	0	0
DIV_accession																						883	968	65422	5971	3187	8472	976	23334	8104	23333	53709	65420	32	18740	2518	24207	23336	895	20976	22202	23339	23343	23338	23323	23346	23690	23345	23337
meta_info_summary	Output as part of data_analysis ID: 41; Number of data_set objects as part of analysis = 1; submitting_user: bcchume; time_stamp: 2018-12-10_01-03-50.029358
data_set_info	Data_set ID: 198; Data_set name: ed_fastq_its2_a11_y11; submitting_user: bcch; time_stamp: 2018-10-31_18-21-43.021460
[truncated: 29 more columns]
