# Supplementary material for: SymPortal: A novel analytical framework and platform for coral algal symbiont next‐generation sequencing ITS2 profiling
Source: Mol Ecol Resour. 2019 Apr 26;19(4):1063–80. doi: 10.1111/1755-0998.13004 (PMC6618109; doi:10.1111/1755-0998.13004)
Supplement: Supplementary file 3 [file MEN-19-1063-s003.txt]

	sample_name	raw_contigs	post_qc_absolute_seqs	post_qc_unique_seqs	post_taxa_id_absolute_symbiodinium_seqs	post_taxa_id_unique_symbiodinium_seqs	size_screening_violation_absolute	size_screening_violation_unique	post_taxa_id_absolute_non_symbiodinium_seqs	post_taxa_id_unique_non_symbiodinium_seqs	post_med_absolute	post_med_unique	noName Clade A	noName Clade B	noName Clade C	noName Clade D	noName Clade E	noName Clade F	noName Clade G	noName Clade H	noName Clade I	A1	A1bw	65422_A	5971_A	A1q	8472_A	A1bx	23334_A	A1ct	23333_A	53709_A	65420_A	C3	C3gulf	C3c	C3aq	C3d	C3i	C115c	C3am	C115b	C3aj	C3al	C3bs	23346_C	23690_C	23345_C	C3ai
38318	C04	1.3362460171864439	1.0158829776962441	0.005069035434971517	1.015400212416723	0.005020758907019407	0.0004827652795210968	4.8276527952109686e-05	0.0	0.0	1.0	0.0008689775031379744	0	0	0.08081490779183162	0	0	0	0	0	0	0.0015931254224196196	0	0	0	0	0	0	0	0	0	0	0	0.6027324514820894	0.10756010427730038	0.13797431688712947	0	0.004151781403881433	0	0	0.028434874963792604	0	0.01670367867142995	0	0.020034759100125518	0.023462392584725305	0.01979337646036497	0.020614077435550836	0
38340	C10	1.3378520476312274	1.0281353909114161	0.004746070992127775	1.0273964816551566	0.004717651405348566	0.000738909256259414	2.841958677920823e-05	0.0	0.0	1.0	0.0005968113223633728	0.0001989371074544576	0	0.07002586182396908	0	0	0	0	0	0	0	0	0	0	0	0	0	0	0	0	0.0001989371074544576	0	0.593003097734959	0.13377099496973313	0.12714923125017763	0	0.004802910165686191	0	0	0.026629152812118112	0	0.02441242504333987	0	0.020007389092562593	0.018359053059368517	0.015545513968226902	0.01750646545599227	0
38346	C15	1.3411556777455937	1.0163483725268792	0.004958515391035397	1.0158083361971624	0.0049094211792429674	0.0005400363297167264	4.909421179242967e-05	0.0	0.0	1.0	0.0009818842358485934	0	0	0.08188914526977269	0	0	0	0	0	0	0.0011291668712258825	0	0	0	0	0	0	0	0	0	0	0	0.5619814423879425	0.13721832195984093	0.10781088909617556	0	0.004565761696695959	0	0	0.058765771515538315	0	0.029358338651872946	0	0.017281162550935245	0.030683882370268544	0.015268299867445628	0.018950365751877852	0
38339	C03	1.4377299587467944	1.0305496710893076	0.0072471847474634855	1.0180622142936782	0.007024194447541532	0.01248745679562939	0.0002229902999219534	0.0	0.0	1.0	0.0020069126992975804	0	0	0.07213736202475193	0	0	0	0	0	0	0.0020069126992975804	0	0	0	0	0	0	0	0	0	0	0	0.593154197792396	0.13814249080165014	0.1067008585126547	0.004571301148400045	0.006466718697736649	0	0	0.02765079719032222	0	0.02530939904114171	0	0.023859962091649013	0.027427806890400266	0.02163005909242948	0	0
38328	C13	1.381981981981982	1.0165007112375533	0.0068278805120910386	1.0161213845424373	0.006733048838311996	0.0003793266951161688	9.48316737790422e-05	0.0	0.0	1.0	0.001896633475580844	0	0	0.08914177335229967	0	0	0	0	0	0	0.0011379800853485065	0	0	0	0	0	0	0	0	0	0	0	0.590896159317212	0.13494547178757704	0.11152204836415362	0	0.004646752015173068	0	0	0.02209577999051683	0	0.024466571834992887	0	0.02114746325272641	0	0.020104314841156948	0.011948790896159318	0
38312	C14	1.4092463978438894	1.020835492899347	0.006115890950554577	1.020835492899347	0.006115890950554577	0.0	0.0	0.0	0.0	1.0	0.0016585466984554785	0	0	0.08189074323623924	0	0	0	0	0	0	0.010573235202653675	0	0	0	0	0	0	0	0	0	0	0	0.5919975121799523	0.1170312014097647	0.12024463563802218	0	0	0	0	0.03389654814968384	0	0.02073183373069348	0	0.023634290452990567	0	0.020317197056079612	0.018244013683010263	0
38319	C12	1.3748580697485806	1.0122465531224656	0.006001622060016221	1.0120032441200324	0.00592051905920519	0.00024330900243309004	8.110300081103001e-05	0.0	0.0	1.0	0.0016220600162206002	0	0	0.09797242497972423	0	0	0	0	0	0	0.0025141930251419303	0	0	0	0	0	0	0	0	0	0	0	0.5956204379562043	0.12514193025141931	0.09781021897810219	0	0.0056772100567721	0	0	0.034225466342254665	0	0.023925385239253853	0	0.017112733171127333	0.02303325223033252	0.018491484184914843	0.017437145174371452	0
38344	C01	1.3425746413338504	1.0198138813493602	0.0051958123303606045	1.019115936409461	0.005157037611477316	0.0006979449398991858	3.8774718883288094e-05	0.0	0.0	1.0	0.0008918185343156262	0.0007754943776657619	0	0.10791004265219077	0	0	0	0	0	0	0.005583559519193486	0	0	0	0	0	0	0	0	0	0.0007754943776657619	0	0.547382706475378	0.1211709965102753	0.11768127181077938	0.004730515703761148	0.004187669639395115	0	0	0.0475765800697945	0	0.023962776269872043	0	0.019038386971694455	0.026444358278402483	0.02299340829778984	0.021015897634742146	0
38330	C11	1.6683904330963155	1.0118508942038353	0.009480715363068304	1.0118508942038353	0.009480715363068304	0.0	0.0	0.0	0.0	1.0	0.004309416074121957	0	0	0.09588450764921352	0	0	0	0	0	0	0.03856927386339151	0	0	0	0	0	0	0	0	0	0	0	0.5326438267614738	0.1092436974789916	0.1198017668605904	0.005171299288946348	0.005817711700064641	0	0	0.04611075199310494	0	0.021116138763197588	0	0.0200387847446671	0.025425554837319543	0.01809954751131222	0.020469726352079293	0
38314	C07	1.7256996368297373	1.1701559495834224	0.007370220038453322	1.1698355052339244	0.007263405255287332	0.0003204443494979705	0.00010681478316599017	0.0	0.0	1.0	0.0021362956633198035	0.001174962614825892	0	0.1313821832941679	0	0	0	0	0	0	0	0	0	0	0	0	0	0.001174962614825892	0	0	0	0	0.543046357615894	0.1227301858577227	0.14505447553941467	0.005554368724631489	0.004272591326639607	0	0	0.006836146122623371	0	0.022858363597521896	0	0.017090365306558428	0.039307840205084384	0.005554368724631489	0.0348216193121128	0
38342	C06	2.0970744680851063	1.3325945626477542	0.009308510638297872	1.3325945626477542	0.009308510638297872	0.0	0.0	0.0	0.0	1.0	0.0026595744680851063	0	0	0.09618794326241134	0	0	0	0	0	0	0	0.002216312056737589	0	0	0	0	0	0	0	0	0	0	0.5763888888888888	0.12322695035460993	0.11081560283687943	0	0.004432624113475178	0	0	0.040336879432624116	0	0.02319739952718676	0	0.02319739952718676	0.024674940898345155	0.040336879432624116	0.018469267139479904	0
38327	C05	2.5100351748396443	1.5259673080902132	0.00931098696461825	1.5259673080902132	0.00931098696461825	0.0	0.0	0.0	0.0	1.0	0.0039313056072832605	0	0	0.044278915787295675	0	0	0	0	0	0	0	0.0035174839644113386	0	0	0	0	0	0	0	0	0	0	0.5948686116283881	0.1632526381129733	0.10386923236085248	0.006621146285950755	0.004345127250155183	0	0	0.032691909786881856	0	0.028967515001034554	0	0.017587419822056694	0	0.013863025036209394	0	0
38317	C09	1.5493179847039344	1.0071749586060081	0.0059134274225341	1.0069384215091066	0.005834581723566979	0.00023653709690136404	7.884569896712135e-05	0.0	0.0	1.0	0.001813451076243791	0.0059134274225341	0	0.04864779626271387	0	0	0	0	0	0	0.3449499329811559	0.0028384451628163682	0	0.0059134274225341	0	0	0	0	0.0028384451628163682	0	0	0	0.38169202869983443	0.0731688086414886	0.08207837262477331	0	0.002759599463849247	0	0	0.026807537648821256	0	0.01285184893164078	0	0.015453756997555784	0.015059528502720177	0.00938263817708744	0.012378774737838051	0
38307	C08	1.6341059602649006	1.0105705552725421	0.006367804381049415	1.0101884870096791	0.006240448293428426	0.00038206826286296485	0.00012735608762098828	0.0	0.0	1.0	0.0031839021905247073	0.00815078960774325	0	0.04368313805399898	0	0	0	0	0	0	0.43313805399898114	0.0025471217524197657	0.0031839021905247073	0	0.003438614365766684	0	0.002165053489556801	0.0031839021905247073	0	0.001782985226693836	0	0	0.3214467651553744	0.07857870606214977	0.05718288334182374	0.003438614365766684	0	0	0	0.019994905756495162	0	0.015282730514518594	0	0.010952623535404993	0.010570555272542028	0.016683647478349464	0.007641365257259297	0
38321	C02	3.045648828859634	1.8965635151307916	0.010429133185159856	1.8960506069413574	0.010258163788681825	0.0005129081894340913	0.00017096939647803043	0.0	0.0	1.0	0.0025645409471704564	0	0	0.06240382971448111	0	0	0	0	0	0	0	0.006496837066165157	0	0	0	0	0	0	0	0	0	0	0.5872798769020345	0.13916908873311679	0.11318174046845615	0	0	0	0	0.048897247392716704	0	0.022055052145665926	0	0.02051632757736365	0.021542143956231833	0	0.017951786630193197	0
38323	Y05	1.3700410032483092	1.0182650833377709	0.004792587464721231	1.0177858245912987	0.004739336492890996	0.00047925874647212314	5.32509718302359e-05	0.0	0.0	1.0	0.001065019436604718	0	0	0.047393364928909956	0	0	0	0	0	0	0.0022897917887001436	0	0	0	0	0	0	0	0	0	0	0	0.5554608871611907	0.11965493370254007	0.022418659140529314	0	0.10138985036476916	0.05729804568933383	0.04244102454869801	0	0.0296607913094414	0	0.021992651365887426	0	0	0	0	0
38322	Y03	1.3489279855179046	1.015556938394524	0.004638796175821689	1.014878090173672	0.004525654805679697	0.0006788482208519545	0.00011314137014199242	0.0	0.0	1.0	0.0011314137014199243	0	0	0.042880579283815126	0	0	0	0	0	0	0.0022628274028398485	0	0	0	0	0	0	0	0	0	0	0	0.5620863268654184	0.13678791650166883	0.024438535950670363	0.004525654805679697	0.08983424789274198	0.053515868077162417	0.03688408666628953	0	0.02285455676868247	0	0.023929399785031398	0	0	0	0	0
38313	Y12	1.4553292823123665	1.0593693545738216	0.0057480702906881264	1.015437674494991	0.005255378551486287	0.04393168007883068	0.0004926917392018393	0.0	0.0	1.0	0.0015601905074724915	0	0	0.03202496304811956	0	0	0	0	0	0	0.002134997536541304	0	0	0	0	0	0	0	0	0	0	0	0.5379372639185417	0.12407620298899655	0.030793233700114962	0.004352110362949581	0.12629331581540482	0.04212514370175727	0.029397273772376418	0	0.04220725899162424	0	0.028658236163573658	0	0	0	0	0
38306	Y01	1.4203552102122936	1.0377410850561954	0.0052032745941445815	1.018662411544332	0.0050645206049673925	0.019078673511863466	0.00013875398917718884	0.0	0.0	1.0	0.0017344248647148605	0	0	0.031566532537810464	0	0	0	0	0	0	0.014638545858193424	0	0	0	0	0	0	0	0	0	0	0	0.3818509782156237	0.11155820729845983	0.02636325794366588	0.004578881642847232	0.13216317469127237	0.0832523935063133	0.07104204245872069	0	0.07048702650201193	0	0.013459136950187318	0	0	0	0	0.017691133620091577
38315	Y15	1.415142813964032	1.0358923983678403	0.005591657850989875	1.013299078132084	0.005289406075260692	0.022593320235756387	0.0003022517757291824	0.0	0.0	1.0	0.00188907359830739	0	0	0.029091733413933805	0	0	0	0	0	0	0.0024180142058334592	0	0	0	0	0	0	0	0	0	0	0	0.40456400181351065	0.1219585915067251	0.023651201450808523	0.004911591355599214	0.11938945141302705	0.05999697748224271	0.05788121505213843	0	0.07352274444612363	0	0.02183769079643343	0	0	0	0	0.02954511107752758
38316	Y07	1.3751645458534445	1.0336613803046448	0.005014730771641698	1.014793455776343	0.004826678367705134	0.018867924528301886	0.00018805240393656366	0.0	0.0	1.0	0.001441735096846988	0	0	0.030652541841659872	0	0	0	0	0	0	0.0015671033661380305	0	0	0	0	0	0	0	0	0	0	0	0.5048580204350279	0.126998056791826	0.024885601454271922	0.004325205290540964	0.09879019620134144	0.051589042813263965	0.027581019244029337	0	0.026515388955055477	0	0.01291293173697737	0	0	0	0	0.03422553751645459
38320	Y13	1.4195524146054181	1.0451511582253632	0.006438947781703966	1.0224577934825285	0.006203376521397723	0.022693364742834708	0.00023557126030624264	0.0	0.0	1.0	0.0019630938358853552	0.0009422850412249705	0	0.04185316058107578	0	0	0	0	0	0	0	0	0	0	0	0	0	0	0	0	0	0.0009422850412249705	0.4712995681193561	0.11739301138594425	0.021515508441303493	0.004397330192383196	0.11527287004318806	0.05669414998036906	0.04177463682764036	0	0.029681978798586573	0	0.025677267373380448	0	0	0	0	0.024342363564978407
38310	Y08	1.4610763134347438	1.0274830627636458	0.006774894541735907	1.0080531765307428	0.006519238143934552	0.01942988623290298	0.000255656397801355	0.0	0.0	1.0	0.002940048574715582	0	0	0.05279304614597981	0	0	0	0	0	0	0.0016617665857088073	0	0	0	0	0	0	0	0	0	0	0	0.4606928288380417	0.14776939792918317	0.030934424133963953	0.0047296433593250675	0.09702160296561421	0.050875623162469644	0.03617538028889173	0	0.007030550939537262	0	0.028889172951553112	0	0	0	0	0.0244151859900294
38308	Y02	1.4098598356694054	1.0427397638610785	0.005592763930124974	1.0198853828626666	0.0054546709935786785	0.02285438099841193	0.00013809293654629565	0.0	0.0	1.0	0.0015880687702824001	0	0	0.05040392183939792	0	0	0	0	0	0	0.0037285092867499828	0	0	0	0	0	0	0	0	0	0	0	0.49043706414416904	0.11945039011254574	0.01084029551888421	0.005178485120486087	0.08741282883380515	0.037423185804046126	0.03113995719118967	0	0.0333494441759304	0	0.03010426016709245	0	0	0	0	0.035213698819305396
38337	Y10	1.5834134615384616	1.021875	0.00546875	1.0106370192307692	0.005288461538461539	0.01123798076923077	0.00018028846153846155	0.0	0.0	1.0	0.001622596153846154	0.0033653846153846156	0	0.036959134615384616	0	0	0	0	0	0	0.30618990384615385	0.0024639423076923076	0	0.0033653846153846156	0	0	0	0	0	0	0	0	0.27740384615384617	0.07842548076923077	0.017367788461538462	0.0028245192307692307	0.09002403846153846	0.024759615384615383	0.04212740384615385	0	0.039302884615384615	0	0.014182692307692308	0	0	0	0	0.029927884615384617
38334	Y06	1.7958248472505092	1.012898845892736	0.00746775288526816	1.012898845892736	0.00746775288526816	0.0	0.0	0.0	0.0	1.0	0.0027155465037338763	0	0	0.028513238289205704	0	0	0	0	0	0	0.40835030549898166	0	0	0	0	0	0	0	0	0	0	0	0.31126951799049557	0.06856754921928038	0.020366598778004074	0	0.05227427019687712	0.03445349626612356	0.024100475220638153	0	0.021554650373387645	0	0.017141887304820094	0	0	0	0	0
38338	Y09	1.6070548367221196	1.0248767714109674	0.00577634011090573	1.0118607516943932	0.005622304374614911	0.013016019716574245	0.00015403573629081948	0.0	0.0	1.0	0.0020794824399260627	0.0021565003080714724	0	0.013940234134319161	0	0	0	0	0	0	0.39040357362908196	0.0030807147258163892	0.0021565003080714724	0	0.002618607516943931	0	0	0	0	0	0	0	0.3006007393715342	0.06508009858287123	0.01717498459642637	0.0024645717806531116	0.053604436229205174	0.019947627849661122	0.02634011090573013	0	0.03442698706099815	0	0.01447935921133703	0	0	0	0	0.022720271102895873
38345	Y11	6.126391617550753	3.4675834970530452	0.019646365422396856	3.4675834970530452	0.019646365422396856	0.0	0.0	0.0	0.0	1.0	0.006548788474132285	0.014407334643091027	0	0.03536345776031434	0	0	0	0	0	0	0	0.014079895219384414	0.014407334643091027	0	0	0	0	0	0	0	0	0	0.3719711853307138	0.13555992141453832	0.034053700065487885	0.005566470203012442	0.11591355599214145	0.06843483955468238	0.08284217419777341	0	0.0573018991486575	0	0.03274394237066143	0	0	0	0	0
38326	A07	1.356164383561644	1.0074074074074073	0.004972095383054287	1.0070015220700153	0.004870624048706241	0.0004058853373921867	0.00010147133434804668	0.0	0.0	1.0	0.0016235413495687468	0	0	0.024556062912227297	0	0	0	0	0	0	0.00213089802130898	0	0	0	0	0	0	0	0	0	0	0	0.36945712836123795	0.27640791476407917	0.21927955352612888	0.10421106037544393	0.0039573820395738205	0	0	0	0	0	0	0	0	0	0	0
38335	A03	1.401297189422917	1.0167969399634127	0.005654415433228006	1.0167969399634127	0.005654415433228006	0.0	0.0	0.0	0.0	1.0	0.0019956760352569432	0	0	0.021952436387826377	0	0	0	0	0	0	0	0	0	0	0	0	0	0	0	0	0	0	0.3696989855313487	0.2802261766173291	0.22351571594877764	0.1046066855147181	0	0	0	0	0	0	0	0	0	0	0	0
38331	A09	1.4104624715693708	1.0122820318423047	0.005155420773313116	1.0116755117513268	0.005003790750568613	0.0006065200909780137	0.00015163002274450342	0.0	0.0	1.0	0.0021228203184230476	0	0	0.022137983320697496	0	0	0	0	0	0	0	0	0	0	0	0	0	0	0	0	0	0	0.3639120545868082	0.2777862016679303	0.22092494313874148	0.110841546626232	0.004397270659590599	0	0	0	0	0	0	0	0	0	0	0
38329	A01	1.3056699241033782	1.0197430428096632	0.0038692395456123817	1.0192965920928618	0.003819633910412223	0.00044645071680142863	4.960563520015874e-05	0.0	0.0	1.0	0.0006944788928022223	0	0	0.01726276104965524	0	0	0	0	0	0	0.0021330423136068258	0	0	0	0	0	0	0	0	0	0	0	0.3726871372587926	0.2737735006696761	0.2189096681383005	0.11523389056996874	0	0	0	0	0	0	0	0	0	0	0	0
38311	A12	1.3976443264764433	1.0129396151293961	0.00564034505640345	1.0129396151293961	0.00564034505640345	0.0	0.0	0.0	0.0	1.0	0.00232249502322495	0	0	0.021897810218978103	0	0	0	0	0	0	0.0021566025215660253	0	0	0	0	0	0	0	0	0	0	0	0.3735899137358991	0.26741871267418715	0.2201393497013935	0.1108161911081619	0.003981420039814201	0	0	0	0	0	0	0	0	0	0	0
38325	A02	1.3646595385481148	1.0159819921215532	0.004952166572875633	1.0159819921215532	0.004952166572875633	0.0	0.0	0.0	0.0	1.0	0.0015756893640967923	0	0	0.022397298818232977	0	0	0	0	0	0	0.0004501969611705121	0	0	0	0	0	0	0	0	0	0	0	0.358244231851435	0.25841305571187395	0.23432751828925155	0.12189082723691615	0.004276871131119865	0	0	0	0	0	0	0	0	0	0	0
38324	A13	1.3100152905198776	1.0219036697247705	0.003784403669724771	1.021177370030581	0.0037079510703363914	0.0007262996941896024	7.64525993883792e-05	0.0	0.0	1.0	0.0005351681957186544	0	0	0.020145259938837923	0	0	0	0	0	0	0.0017966360856269113	0	0	0	0	0	0	0	0	0	0	0	0.35026758409785935	0.261085626911315	0.24151376146788991	0.12519113149847094	0	0	0	0	0	0	0	0	0	0	0	0
38305	A10	1.3150948991696323	1.02057384341637	0.003632858837485172	1.0198695136417557	0.0035587188612099642	0.0007043297746144721	7.41399762752076e-05	0.0	0.0	1.0	0.0005189798339264531	0	0	0.021426453143534994	0	0	0	0	0	0	0.001631079478054567	0	0	0	0	0	0	0	0	0	0	0	0.34849495848161327	0.26026838671411623	0.23305901542111507	0.13512010676156583	0	0	0	0	0	0	0	0	0	0	0	0
38333	A11	1.3369481022463208	1.0215336948102247	0.004957397366382649	1.0213013168086755	0.00487993803253292	0.00023237800154918669	7.745933384972889e-05	0.0	0.0	1.0	0.0010844306738962044	0	0	0.02300542215336948	0	0	0	0	0	0	0.0010844306738962044	0	0	0	0	0	0	0	0	0	0	0	0.37250193648334623	0.2796281951975213	0.21371030209140202	0.11006971340046476	0	0	0	0	0	0	0	0	0	0	0	0
38341	A05	1.3150754671777671	1.02365836128414	0.0035936751317680884	1.0225802587446096	0.003503833253473886	0.0010781025395304265	8.98418782942022e-05	0.0	0.0	1.0	0.00041926209870627693	0	0	0.021472208912314324	0	0	0	0	0	0	0.0017968375658840442	0	0	0	0	0	0	0	0	0	0	0	0.34631049353138477	0.2607810253953043	0.23718255869669383	0.13245687589841879	0	0	0	0	0	0	0	0	0	0	0	0
38343	A06	1.3718508565670138	1.0205744037621767	0.0048706751763520325	1.0205744037621767	0.0048706751763520325	0.0	0.0	0.0	0.0	1.0	0.0011756802149815251	0	0	0.02502519314746389	0	0	0	0	0	0	0.0019314746388982198	0	0	0	0	0	0	0	0	0	0	0	0.3293584145112529	0.23404433993953644	0.26519986563654685	0.14444071212630163	0	0	0	0	0	0	0	0	0	0	0	0
38309	A04	1.2651460520107192	1.0271093186613605	0.005074650783900003	1.0262368348423743	0.005047942095563687	0.0008724838189863162	2.6708688336315805e-05	0.0	0.0	1.0	0.00013354344168157903	0	0	0.02161623176019159	0	0	0	0	0	0	0.001460074962385264	0	0	0	0	0	0	0	0	0	0	0	0.37022693482189756	0.26917906394950275	0.22031997008626905	0.11719772441975375	0	0	0	0	0	0	0	0	0	0	0	0
38336	Y04	1.732912918482797	1.0115923212464064	0.006028007048131318	1.0050078827784477	0.005935268478160067	0.006584438467958824	9.273856997125104e-05	0.0	0.0	1.0	0.0024112028192525272	0.005842529908188816	0	0.01882592970416396	0	0	0	0	0	0	0.6435129370305109	0.005564314198275063	0	0	0	0.005842529908188816	0.00268941852916628	0	0	0	0	0	0.14791801910414543	0.045905592135769266	0.01159232124640638	0.0014838171195400167	0.03755912083835667	0.010479458406751367	0.012334229806176388	0	0.006955392747843828	0	0.012056014096262635	0	0	0	0	0.007233608457757582
38332	A08	1.3470693386019381	1.0190046100291654	0.005174522532693574	1.0190046100291654	0.005174522532693574	0.0	0.0	0.0	0.0	1.0	0.0011289867344058708	0	0	0.004515946937623483	0	0	0	0	0	0	0.0019757267852102737	0	0	0	0	0	0	0	0	0	0	0	0.5178285821808261	0.3374729513594882	0.12127199172076394	0.005080440304826418	0.004704111393357795	0	0	0	0	0	0	0	0	0	0	0
DIV_accession																						883	968	65422	5971	3187	8472	976	23334	8104	23333	53709	65420	32	18740	2518	24207	23336	895	20976	22202	23339	23343	23338	23323	23346	23690	23345	23337
meta_info_summary	Output as part of data_analysis ID: 41; Number of data_set objects as part of analysis = 1; submitting_user: bcchume; time_stamp: 2018-12-10_01-03-50.029358
data_set_info	Data_set ID: 198; Data_set name: ed_fastq_its2_a11_y11; submitting_user: bcch; time_stamp: 2018-10-31_18-21-43.021460
[truncated: 29 more columns]
