# Supplementary material for: SymPortal: A novel analytical framework and platform for coral algal symbiont next‐generation sequencing ITS2 profiling
Source: Mol Ecol Resour. 2019 Apr 26;19(4):1063–80. doi: 10.1111/1755-0998.13004 (PMC6618109; doi:10.1111/1755-0998.13004)
Supplement: Supplementary file 4 [file MEN-19-1063-s004.txt]

>A1
AATGGCCTCTTGAACGTGCATTGCGCTCTTGGGATATGCCTGAGAGCATGTCTGCTTCAGTGCTTCTACTTTCATTTTCTGCTGCTCTTGTTATCAGGAGCAGTGTTGCTGCATGCTTCTGCAAGTGGCACTGGCATGCTAAATATCAAGTTTTGCTTGCTGTTGTGACTGATCAACATCTCATGTCGTTTCAGTTGGCGAAACAAAAGCTCATGTGTGTTCTTAACACTTCCTA
>A1bw
AATGGCCTCCTGAACGTGCGTTGCACTCTTGGGATTTCCTGAGAGTATGTCTGCTTCAGTGCTTCTACTTTCATTTTCTGCTGCTCTTGTTATCAGGAGCAGTGTTGCTGCATGCTTCTGCAAGTGGCACTGGCATGCTAAATATCAAGTTTTGCTTGCTGTTGTGACTGATCAACATCTCATGTCGTTTCAGTTGGCGAAACAAAAGCTCATGTGTGTTCTTAACACTTCCTA
>65422_A
AATGGCCTCTTGAACGTGCATTGCGCTCTTGGGATATGCCTGAGAGCATGTCTGCTTCAGTGCTTCTACTTTCATTTTCTGCTGCTCTTGTTATCAGGAGCAGTGTTGCTGCATGCTTCTGCAAGTGGCACTGGCATGCTAAATATCAAGTTTTGCTTGCTGTTGTGACTGATCAGTTGGCGAAACAAAAGCTCATGTGTGTTCTTAACACTTCCTA
>5971_A
AATGGCCTCTTGAACGTGCATTGCGCTCTTGGGATATGCCTGAGAGCATGTCTGCTTCAGTGCTTCTACTTTCATTTTCTGCTGCTCTTGTTATCAGGAGCAGTGTTGCTGCATGCTTCTGCAAGTGGCACTGGCGTGCTAAATATCAAGTTTTGCTTGCTGTTGTGACTGATCAACATCTCATGTCGTTTCAGTTGGCGAAACAAAAGCTCATGTGTGTTCTTAACACTTCCTA
>A1q
AATGGCCTCTTGAACGTGCATTGCGCTCTTGGGATATGCCTGAGAGCATGTCTGCTTCAGTGCTTCTACTTTCATTTTCTGCTGCTCTTGTTATCAGGAGCAGTGTTGCTGCATGCTTCTGCAAGTGGCACTGGCATGCTAAATATCAAGTTTTGCTTGCTGTTGTGACTGATCAACGTCTCATGTCGTTTCAGTTGGCGAAACAAAAGCTCATGTGTGTTCTTAACACTTCCTA
>8472_A
AATGGCCTCTTGAACGTGCATTGCGCTCTTGGGATATGCCTGAGAGCGTGTCTGCTTCAGTGCTTCTACTTTCATTTTCTGCTGCTCTTGTTATCAGGAGCAGTGTTGCTGCATGCTTCTGCAAGTGGCACTGGCATGCTAAATATCAAGTTTTGCTTGCTGTTGTGACTGATCAACATCTCATGTCGTTTCAGTTGGCGAAACAAAAGCTCATGTGTGTTCTTAACACTTCCTA
>A1bx
AATGGCCTCCTGAACGTGCGTTGCACTCTTGGGATATGCCTGAGAGCATGTCTGCTTCAGTGCTTCTACTTTCATTTTCTGCTGCTCTTGTTATCAGGAGCAGTGTTGCTGCATGCTTCTGCAAGTGGCACTGGCATGCTAAATATCAAGTTTTGCTTGCTGTTGTGACTGATCAACATCTCATGTCGTTTCAGTTGGCGAAACAAAAGCTCATGTGTGTTCTTAACACTTCCTA
>23334_A
AATGGCCTCTTGAACGTGCATTGCGCTCTTGGGATATGCCTGAGAGCATGTCTGCTTCAGTGCTTCTACTTTCATTTTCTGCTGCTCTTGTTATCAATCAGGAGCAGTGTTGCTGCATGCTTCTGCAAGTGGCACTGGCATGCTAAATATCAAGTTTTGCTTGCTGTTGTGACTGATCAACATCTCATGTCGTTTCAGTTGGCGAAACAAAAGCTCATGTGTGTTCTTAACACTTCCTA
>A1ct
AATGGCCTCTTGAACGTGCATTGCGCTCTTGGGATATGCCTGAGAGCATGTCTGCTTCAGTGCTTCTACTTTCATTTTCTGCTGCTCTTGTTATCAGGAGCAGTGTTGCTGCGTGCTTCTGCAAGTGGCACTGGCATGCTAAATATCAAGTTTTGCTTGCTGTTGTGACTGATCAACATCTCATGTCGTTTCAGTTGGCGAAACAAAAGCTCATGTGTGTTCTTAACACTTCCTA
>23333_A
AATGGTGAACGTGCATTGCGCTCTTGGGATATGCCTGAGAGCATGTCTGCTTCAGTGCTTCTACTTTCATTTTCTGCTGCTCTTGTTATCAGGAGCAGTGTTGCTGCATGCTTCTGCAAGTGGCACTGGCATGCTAAATATCAAGTTTTGCTTGCTGTTGTGACTGATCAACATCTCATGTCGTTTCAGTTGGCGAAACAAAAGCTCATGTGTGTTCTTAACACTTCCTA
>53709_A
AATGGCCTCTTGAACGTGCATTGCGCTCTTGGGATATGCCTGAGAGCATGTCTGCTTCAGTGCTTCTACTTTCTTCATTTTCTGCTGCTCTTGTTATCAGGAGCAGTGTTGCTGCATGCTTCTGCAAGTGGCACTGGCATGCTAAATATCAAGTTTTGCTTGCTGTTGTGACTGATCAACATCTCATGTCGTTTCAGTTGGCGAAACAAAAGCTCATGTGTGTTCTTAACACTTCCTA
>65420_A
AATGGCCTCTTGAACGTGCATTGCGCTCTTGGGATATGCCTGAGAGCATGTCTGCTTCAGTGCTTCTACTTTCATTTTCTGCTGCTCTTGTTATCAGGAGCAGTGTTGCTGCATGCTTCTGCAAGTGGCACTGCATGCTTCTGCAAGTGGCACTGGCATGCTAAATATCAAGTTTTGCTTGCTGTTGTGACTGATCAACATCTCATGTCGTTTCAGTTGGCGAAACAAAAGCTCATGTGTGTTCTTAACACTTCCTA
>C3
AATGGCCTCCTGAACGTGCGTTGCACTCTTGGGATTTCCTGAGAGTATGTCTGCTTCAGTGCTTAACTTGCCCCAACTTTGCAAGCAGGATGTGTTTCTGCCTTGCGTTCTTATGAGCTATTGCCCTCTGAGCCAATGGCTTGTTAATTGCTTGGTTCTTGCAAAATGCTTTGCGCGCTGTTATTCAAGTTTCTACCTTCGTGGTTTTACTTGAGTGACGCTGCTCATGCTTGCAACCGCTGGGATGCAGGTGCATGCCTCTA
>C3gulf
AATGGCCTCCTGAACGTGCGTTGCACTCTTGGGATTTCCTGAGAGTATGTCTGCTTCAGTGCTTAACTTGCCCCAACTTTGCAAGCAGGATGTGTTTCTGCCTTGCGTTCTTATGAGCTATTGCCCTCTGAGCCAATGGCTTGTTAATTGCTTGGTTCTTGCAAAATGCTTTGCGCGCTGTTATTCAAGTTTCTACCTTCGTGGTTTTACTTGAGTGACGCTGCGACGCTGCTCATGCTTGCAACCGCTGGGATGCAGGTGCATGCCTCTA
>C3c
AATGGCCTCCTGAACGTGCGTTGCACTCTTGGGATTTCCTGAGAGTATGTCTGCTTCAGTGCTTAACTTGCCCCAACTTTGCAAGCAGGATGTGTTTCTGCCTTGCGTTCTTATGAGCTATTGCCCTCTGAGCCAATGGCTTGTTAATTGCTTGGTTCTTGCAAAATGCTTTGCGCGCTGTTATTCAAGTTTCTACCTTCGTGGTTTTACTTGAGTGACGTTGCTCATGCTTGCAACCGCTGGGATGCAGGTGCATGCCTCTA
>C3aq
AATGGCCTCCTGAACGTGGGTTGCACTCTTGGGATTTCCTGAGAGTATGTCTGCTTCAGTGCTTAACTTGCCCCAACTTTGCAAGCAGGATGTGTTTCTGCCTTGCGTTCTTATGAGCTATTGCCCTCTGAGCCAATGGCTTGTTAATTGCTTGGTTCTTGCAAAATGCTTTGCGCGCTGTTATTCAAGTTTCTACCTTCGTGGTTTTACTTGAGTGACGTTGCTCATGCTTGCAACCGCTGGGATGCAGGTGCATGCCTCTA
>C3d
AATGGCCTCCTGAACGTGCGTTGCACTCTTGGGATTCCTGAGAGTATGTCTGCTTCAGTGCTTAACTTGCCCCAACTTTGCAAGCAGGATGTGTTTCTGCCTTGCGTTCTTATGAGCTATTGCCCTCTGAGCCAATGGCTTGTTAATTGCTTGGTTCTTGCAAAATGCTTTGCGCGCTGTTATTCAAGTTTCTACCTTCGTGGTTTTACTTGAGTGACGCTGCTCATGCTTGCAACCGCTGGGATGCAGGTGCATGCCTCTA
>C3i
AATGGCCTCCTGAACGTGTGTTGCACTCTTGGGATTTCCTGAGAGTATGTCTGCTTCAGTGCTTAACTTGCCCCAACTTTGCAAGCAGGATGTGTTTCTGCCTTGCGTTCTTATGAGCTATTGCCCTCTGAGCCAATGGCTTGTTAATTGCTTGGTTCTTGCAAAATGCTTTGCGCGCTGTTATTCAAGTTTCTACCTTCGTGGTTTTACTTGAGTGACGCTGCTCATGCTTGCAACCGCTGGGATGCAGGTGCATGCCTCTA
>C115c
AATGGCCTCCTGAACGTGCGTTGCACTCTTGGGATTTCCTGAGAGTATGTCTGCTTCAGTGCTTAACTTGCCCCAACTTTGCAAGCAGGATGTGTTTCTGCCTTGCGTTCTTATGAGCTATTGCCCTCTGAGCCAATGGCTTGTTAATTGCTTGGTTCTTGCAAAATGCTTTGCGCGCTGTTATTCAAGTTTCTACCTTCGTGGTTTTACTTGATTGACGCTGCTCATGCTTGCAACCGCTGGGATGCAGGTGCATGCCTCTA
>C3am
AATGGCCTCCTGAACGTGCGTTGCACTCTTGGGATTTCCTGAGAGTATGTCTGCTTCAGTGCTTAACTTGCCCCAACTTTGCAAGCAGGATGTGTTTCTGCCTTGCGTTCTTATGAGCTATTGCCCTCTGAGCCAATGGCTTGTTAATTGCTTGGTTCTTGCAAAATGCTTTGCGCGCTGTTATTCAAGTTTCTACCTTCGTGGTTTTACTTGAGTGACGCTGCTCATGCTTGCAACCGCTGGGATGCAGGTGCATGCCTGTA
>C115b
AATGGCCTCCTGAACGTGCGTTGCACTCTTGGGATTTCCTGAGAGTATGTCTGCTTCAGTGCTTAACTTGCCCCAACTTTGCAAGCAGGATGTGTTTCTGCCTTGCGTTCTTATGAGCTATTGCCCTCTGAGCCAATGGCTTGTTAATTGCTTGGTTCTTGCAAAATGCTTTGCGCGCTGTTATTCAAGTTTTACTTGAGTGACGCTGCGACGCTGCTCATGCTTGCAACCGCTGGGATGCAGGTGCATGCCTCTA
>C3aj
AATGGCCTCCTGAACGTGCGTTGCACTCTTGGGATTTCCTGAGAGTATGTCTGCTTCAGTGCTTAACTTGCCCCAACTTTGCAAGCAGGATGTGTTTCTGCCTTGCGTTCTTATGAGCTATTGCCCTCTGAGCCAATGGCTTGTTAATTGCTTGGTTCTTGCAAAATGCTTTGCGCGCTGTTATTCAAGTTTCTACCTTCGTGGTTTTACTTGAGTGACGCTGCGACGCTGCTCATGCTTGCAACCGCTGGGATGCAGGTGCATGCCTATA
>C3al
AATGGCCTCCTGAACGTGCGTTGCACTCTTGGGATTTCCTGAGAGTATGTCTGCTTCAGTGCTTAACTTGCCCCAACTTTGCAAGCAGGATGTGTTTCTGCCTTGCGTTCTTATGAGCTATTGCCCTCTGAGCCAATGGCTTGTTAATTGCTTGGTTCTTGCAAAATGCTTTGCGCGCTGTTATTCAAGTTTCTACCTTCGCGGTTTTACTTGAGTGACGCTGCGACGCTGCTCATGCTTGCAACCGCTGGGATGCAGGTGCATGCCTCTA
>C3bs
AATGGCCTCCTGAACGTGCGTTGCACTCTTGGGATTTCCTGAGAGTATGTCTGCTTCAGTGCTTAACTTGCCCCAACTTTGCAAGCAGGATGTGTTTCTGCCTTGCGTTCTTATGAGCTATTGCCCTCTGAGCCAATGGCTTGTTAATTGCTTGGTTCTTGCAAAATGCTTTGCGCGCTGTTATTCAAGTTTCTACCTTCATGGTTTTACTTGAGTGACGTTGCTCATGCTTGCAACCGCTGGGATGCAGGTGCATGCCTCTA
>23346_C
AATGGCCTCCTGAACGTGCGTTGCACTCTTGGGATTTCCTGAGAGTATGTCTGCTTCAGTGCTTAACTTGCCCCAACTTTGCAAGCAGGATGTGTTTCTGCCTTGCGTTCTTATGAGCTATTGCCCTCTGAGCCAATGGCTTGTTAATTGCTTGGTTCTTGCCAAATGCTTTGCGCGCTGTTATTCAAGTTTCTACCTTCGTGGTTTTACTTGAGTGACGCTGCTCATGCTTGCAACCGCTGGGATGCAGGTGCATGCCTCTA
>23690_C
AATGGCCTCCTGAACGTGCGTTGCACTCTTGGGATTTCCTGAGAGTATGTTTGCTTCAGTGCTTAACTTGCCCCAACTTTGCAAGCAGGATGTGTTTCTGCCTTGCGTTCTTATGAGCTATTGCCCTCTGAGCCAATGGCTTGTTAATTGCTTGGTTCTTGCAAAATGCTTTGCGCGCTGTTATTCAAGTTTCTACCTTCGTGGTTTTACTTGAGTGACGCTGCGACGCTGCTCATGCTTGCAACCGCTGGGATGCAGGTGCATGCCTCTA
>23345_C
AATGGCCTCCTGAACGTGCGTTGCACTCTTGGGATTTCCTGAGAGTATGTCTGCTTCAGTGCTTAACTTGCCCCAACTTTGCAAGCAGGATGTGTTTCTGCCTTGCGTTCTTATGAGCTATTGCCCTCTGAGCCAATGGCTTGTTAATTGCTTGGTTCTTGCCAAATGCTTTGCGCGCTGTTATTCAAGTTTCTACCTTCGTGGTTTTACTTGAGTGACGCTGCTCATTCTTGCAACCGCTGGGATGCAGGTGCATGCCTGTA
>C3ai
AATGGCCTCCTGAACGTGCGTTGCACTCTTGGGATTTCCTGAGAGTATGTCTGCTTCAGTGCTTAACTTGCCCCAACTTTGCAAGCAGGATGTGTTTCTGCCTTGCGTTCTTATGAGCTATTGCCCTCTGATCCAATGGCTTGTTAATTGCTTGGTTCTTGCAAAATGCTTTGCGCGCTGTTATTCAAGTTTCTACCTTCGTGGTTTTACTTGAGTGACGCTGCTCATGCTTGCAACCGCTGGGATGCAGGTGCATGCCTCTA
>C3ak
AATGGCCTCCTGAACGTGCGTTGCACTCTTGGGATGTCCTGAGAGTATGTCTGCTTCAGTGCTTAACTTGCCCCAACTTTGCAAGCAGGATGTGTTTCTGCCTTGCGTTCTTATGAGCTATTGCCCTCTGAGCCAATGGCTTGTTAATTGCTTGGTTCTTGCAAAATGCTTTGCGCGCTGTTATTCAAGTTTCTACCTTCGTGGTTTTACTTGAGTGACGCTGCTCATGCTTGCAACCGCTGGGATGCAGGTGCATGCCTCTA
>C18a
AATGGCCTCCTGAACGTGCGTTGCACTCTTGGGATTTCCTGAGAGTATGTCTGCTTCAGTGCTTAACTTGCCCCAACTTTGCAAGCAGGATGTGTTTCTGCCTTGCGTTCTTATGAGCTATTGCCCTCTGAGCCAATGGCTTGTTAATTGCTTGGTTCTTGCAAAATGCGTTGCGCGCTGTTATTCAAGTTTCTACCTTCGTGGTTTTACTTGAGTGACGCTGCTCATGCTTGCAACCGCTGGGATGCAGGTGCATGCCTCTA
>23342_C
AATGGCCTCCTGAACGTGCGTTGCACTCTTGGGATTTCCTGAGAGTATGTCTGCTTCAGTGCTTAACTTGCCCCAACTTTGCAAGCAGGATGTGTTTCTGCCTTGCGTTCTTATGAGCTATTGCCCTCTGAGCCAATGGCTTGTTAATTGCTTGGTTCTTGCAAAATGCTTTGCGCGCTGTTATTCAAGTCTCTACCTTCGTGGTTTTACTTGAGTGACGCTGCGACGCTGCTCATGCTTGCAACCGCTGGGATGCAGGTGCATGCCTCTA
>23344_C
AATGGCCTCCTGAACGTGCGTTGCACTCTTGGGATTGCCTGAGAGTATGTCTGCTTCAGTGCTTAACTTGCCCCAACTTTGCAAGCAGGATGTGTTTCTGCCTTCCGTTCTTATGAGCTATTGCCCTCTGAGCCAATGGCTTGTTAATTGCTTGGTTCTTGCAAAATGCTTTGCGCGCTGTTATTCAAGTTTCTACCTTCGTGGTTTTACTTGAGTGATGCTGCTCATGCTTGCAACCGCTGGGATGCAGGTGCATGCCTCTA
>23326_C
AATGGCCTCCTGAACGTGCGTTGCACTCTTGGGATTTCCTGAGAGTATGTCTGCTTCAGTGCTTAACTTGCCCCAACTTTGCAAGCAGGATGTGTTTCTGCCTTGCGTCCTTATGAGCTATTGCCCTCTGAGCCAATGGCTTGTTAATTGCTTGGTTCTTGCAAAATGCTTTGCGCGCTGTTATTCAAGTTTCTACCTTCGTGGTTTTACTTGAGTGACGTTGCTCATGCTTGCAACCGCTGGGATGCAGGTGCATGCCTCTA
>23341_C
AATGGCCTCCTGAACGTGCGTTGCACTCTTGGGATTTCCTGAGAGTATGTCTGCTTCAGTGCTTAACTTGCCCCAACTTTGCAAGCAGGATGTGTTTCTGCCTTGCGTTCTTATGAGCTATTGCCCTCTGAGCCGCCAATGGCTTGTTAATTGCTTGGTTCTTGCAAAATGCTTTGCGCGCTGTTATTCAAGTTTCTACCTTCGTGGTTTTACTTGAGTGACGCTGCTCATGCTTGCAACCGCTGGGATGCAGGTGCATGCCTCTA
>2509_C
AATGGCCTCCTGAACGTGGGTTGCACTCTTGGGATTTCCTGAGAGTATGTCTGCTTCAGTGCTTAACTTGCCCCAACTTTGCAAGCAGGATGTGTTTCTGCCTTGCGTTCTTATGAGCTATTGCCCTCTGAGCCAATGGCTTGTTAATTGCTTGGTTCTTGCAAAATGCTTTGCGCGCTGTTATTCAAGTTTCTACCTTCGTGGTTTTACTTGAGTGACGCTGCTCATGCTTGCAACCGCTGGGATGCAGGTGCATGCCTCTA
>23347_C
AATGGCCTCCTGAACGTGCGTTGCACTCTTGGGATTTCCTGAGAGTATGTCTGCTTCAGTGCTTAACTTGCCCCAACTTTGCAAGCAGGATGTGTTTCTGCCTTGCGTTCTTATGAGCTATTGCCCTCTGAGCCAATGGCTTGTTAATTGCTTGGTTCTTGCAAAATGCTTTGGGCGCTGTTATTCAAGTTTCTACCTTCGTGGTTTTACTTGAGTGACGCTGCGACGCTGCTCATGCTTGCAACCGCTGGGATGCAGGTGCATGCCTCTA
>C115d
AATGGCCTCCTGAACGTGCGTTGCACTCTTGGGATTTCCTGAGAGTATGTCTGCTTCAGTGCTTAACTTGCCCCAACTTTGCAAGCAGGATGTGTTTCTGCCTTGCGTTCTTATGAGCTATTGCCCTCTGAGCCAATGGCTTGTTAATTGCTTGGTTCTTGCAAAATGCTTTGCGCGCTGTTATTCAAGTTTCTACCTTTGTGGTTTTACTTGAGTGACGCTGCTCATGCTTGCAACCGCTGGGATGCAGGTGCATGCCTCTA
>24209_C
AATGGCCTCCTGAGCACTCTTGGGATTTCCTGAGAGTATGTCTGCTTCAGTGCTTAACTTGCCCCAACTTTGCAAGCAGGATGTGTTTCTGCCTTGCGTTCTTATGAGCTATTGCCCTCTGAGCCAATGGCTTGTTAATTGCTTGGTTCTTGCAAAATGCTTTGCGCGCTGTTATTCAAGTTTCTACCTTCGTGGTTTTACTTGAGTGACGCTGCTCATGCTTGCAACCGCTGGGATGCAGGTGCATGCCTCTA
>68375_C
AATGGCCTCCTGAACGTGCGTTGCACTCTTGGGATTTCCTGAGAGTATGTCTGCTTCAGTGCTTAACTTGCCCCAACTTTGCAAGCAAGATGTGTTTCTGCCTTGCGTTCTTATGAGCTATTGCCCTCTGAGCCAATGGCTTGTTAATTGCTTGGTTCTTGCAAAATGCTTTGCGCGCTGTTATTCAAGTTTTACTTGAGTGACGCTGCGACGCTGCTCATGCTTGCAACCGCTGGGATGCAGGTGCATGCCTCTA
>23747_C
AATGGCCTCCTGAAAGTGCGTTGCACTCTTGGGATTTCCTGAGAGTATGTCTGCTTCAGTGCTTAACTTGCCCCAACTTTGCAAGCAGGATGTGTTTCTGCCTTGCGTTCTTATGAGCTATTGCCCTCTGAGCCAATGGCTTGTTAATTGCTTGGTTCTTGCAAAATGCTTTGCGCGCTGTTATTCAAGTTTCTACCTTCGCGGTTTTACTTGAGTGACGCTGCTCATGCTTGCAACCGCTGGGATGCAGGTGCATGCCTCTA
>24208_C
AATGGCCTCCTGAACGTGCGTTGCACTCTTGGGATTTCCTGAGAGTATGTCTGCTTCAGTGCTTAACTTGCCCCAACTTTGCAAGCAGGATGTGTTTCTGCCTTGCGTTCTTATGAGCTATTGCCCTCTGAGCCAATGGCTTGTTAATTGCTTGGTTCTTGCAAAATGCTTTGCGCGCTGTTATTCAAGTTTCTACCTTCGTGGTTTTACTTGAGTGACGTTGCTCATGCTTGCAACCGCTGGGATTCAGGTGCATGCCTCTA
>2437_C
AATGGCCTCCTGAAAGTGCGTTGCACTCTTGGGATTTCCTGAGAGTATGTCTGCTTCAGTGCTTAACTTGCCCCAACTTTGCAAGCAGGATGTGTTTCTGCCTTGCGTTCTTATGAGCTATTGCCCTCTGAGCCAATGGCTTGTTAATTGCTTGGTTCTTGCAAAATGCTTTGCGCGCTGTTATTCAAGTTTCTACCTTCGTGGTTTTACTTGAGTGACGCTGCTCATGCTTGCAACCGCTGGGATGCAGGTGCATGCCTCTA
>54250_C
AATGGCCTCCTGAACGTGCGTTGCACTCTTGGGATTTCCTGAGAGTATGTCTGCTTCAGTGCTTAACTTGCCCCAACTTTGCAAGCAGGATGTGTTTCTGCCTTGCGTTCTTATGAGCTATTGCCCTCTGAGCCAATGGCTTGTTAATTGATTGGTTCTTGCAAAATGCTTTGCGCGCTGTTATTCAAGTTTCTACCTTCGTGGTTTTACTTGAGTGACGCTGCTCATGCTTGCAACCGCTGGGATGCAGGTGCATGCCTCTA
>23890_C
AATGGCCTCCTGAACGTGCGTTGCACTCTTGGGATTTCCTGAGAGTATGTCTGCTTCAGTGCTTAACTTGCCCCAACTTTGCAAGCAGGATGTGTTTCTGCCTTGCGTTCTTATGAGCTATTGCCCTCTGAGCCAATGGCTTGTTAATTGCTTGGTTCTTGCAAAATGCTTTGCGCGCTGTTATTCAAGTTTCTACCTTCGTGGTTTTACTTGAGTGACGCTGCTCATTCTTGCAACCGCTGGGATGCAGGTGCATGCCTGTA
>68383_C
AATGGCCTCCTGAACGTGCGTTGCACTCTTGGGATTTCCTGAGAGTATGTCTGCTTCAGTGCTTAACTTGCCCCAACTTTGCAAGCAGGATGTGTTTCTGCCTTGCGTTCTTATGAGCTATTGCCCTCTGAGCCAATGGCTTGTTAATTGCTTGGTTCTTGCAAAATGCTTTGCGCGCTGTTATTCAAGTTTGACTTGAGTGACGCTGCGACGCTGCTCATGCTTGCAACCGCTGGGATGCAGGTGCATGCCTCTA
>23982_C
AATGGCCTCCTGAACGTGCGTTGCACTCTTGGGATTTCCTGAGAGTATGTTTGCTTCAGTGCTTAACTTGCCCCAACTTTGCAAGCAGGATGTGTTTCTGCCTTGCGTTCTTATGAGCTATTGCCCTCTGAGCCAATGGCTGGTTAATTGCTTGGTTCTTGCAAAATGCTTTGCGCGCTGTTATTCAAGTTTCTACCTTCGTGGTTTTACTTGAGTGACGCTGCGACGCTGCTCATGCTTGCAACCGCTGGGATGCAGGTGCATGCCTCTA
>23515_C
AATGGCCTCCTGAACGTGCGTTGCACTCTTGGGATTTCCTGAGAGTATGTCTGCTTCAGTGCTTAACTTGCCCCAACTTTGCAAGCAGGATGTGTTTCTGCCTTGCGTTCTTATGAGCTATTGCCCTCTGAGCCAATGGCTTGTTAATTGCTTGGTTCTTGCAAAATGCTTTGCGCGCTGTTATTCAAGTTTCTACCTTCGTGGTTTTACTTGAGTGACGCTGCGACGCTGCTCATGCTTGCAACCGCTGGGATGCAGGTGCATGCCTGTA
>53708_C
AATGGCCTCCTGAACGTGCGTTGCACTCTTGGGATTTCCTGAGAGTATGTCTGCTTCAGTGCTTAACTTGCCCCAACTTTGCAAGCAGGATGTGTTTCTGCCTTGCGTTCTTATGAGCTATTGCCCTCTGAGCCAATGGCTTGTTAATTGCTTGGTTCTTGCAAAATGCTTTGCGCGCTGTTATTCAAGTTTCTACCTTCGTGGTTTTACTTGAGTGACGCTGCTCATGCCCGCTGGGATGCAGGTGCATGCCTCTA
>68384_C
AATGGCCTCCTGAACGTGCGTTGCACTCTTGGGGATTCCTGAGAGTATGTCTGCTTCAGTGCTTAACTTGCCCCAACTTTGCAAGCAGGATGTGTTTCTGCCTTGCGTTCTTATGAGCTATTGCCCTCTGAGCCAATGGCTTGTTAATTGCTTGGTTCTTGCCAAATGCTTTGCGCGCTGTTATTCAAGTTTCTACCTTCGTGGTTTTACTTGAGTGACGCTGCTCATTCTTGCAACCGCTGGGATGCAGGTGCATGCCTGTA
>68385_C
AATGGCCTCCTGAACGTGCGTTGCACTCTTGGGATTTCCTGAGAGTATGTCTGCTTCAGTGCTTAACTTGCCCCAACTTTGCAAGAAGGATGTGTTTCTGCCTTGCGTTCTTATGAGCTATTGCCCTCTGAGCCAATGGCTTGTTAATTGCTTGGTTCTTGCAAAATGCTCTGCGCGCTGTTATTCAAGTTTCTACCTTCGTGGTTTTACTTGAGTGACGCTGCTCATGCTTGCAACCGCTGGGATGCAGGTGCATGCCTGTA
>11197_C
AATGGCCTCCTGAACGTGCGTTGCACTCTTGGGATTCCCTGAGAGTATGTCTGCTTCAGTGCTTAACTTGCCCCAACTTTGCAAGCAGGATGTGTTTCTGCCTTGCGTTCTTATGAGCTATTGCCCTCTGAGCCAATGGCTTGTTAATTGCTTGGTTCTTGCAAAATGCTTTGCGCGCTGTTATTCAAGTTTCTACCTTCGTGGTTTTACTTGAGTGACGCTGCTCATGCTTGCAACCGCTGGGATGCAGGTGCATGCCTCTA
>C50f
AATGGCCTCCTGAATGTGCGTTGCACTCTTGGGATTTCCTGAGAGTATGTCTGCTTCAGTGCTTAACTTGCCCCAACTTTGCAAGCAGGATGTGTTTCTGCCTTGCGTTCTTATGAGCTATTGCCCTCTGAGCCAATGGCTTGTTAATTGCTTGGTTCTTGCAAAATGCTTTGCGCGCTGTTATTCAAGTTTCTACCTTCGTGGTTTTACTTGAGTGACGCTGCTCATGCTTGCAACCGCTGGGATGCAGGTGCATGCCTCTA
>67000_C
AATGGCCTCCTGAACGTGCGTTGCACTCTTGGGATTTCCTGAGAGTATGTCTGCTTCAGTGCTTAACTTGCCCCAACTTTGCAAGCAGGATGTGTTTTTGCCTTGCGTTCTTATGAGCTATTGCCCTCTGAGCCAATGGCTTGTTAATTGCTTGGTTCTTGCAAAATGCTTTGCGCGCTGTTATTCAAGTTTCTACCTTCGTGGTTTTACTTGAGTGACGCTGCTCATGCTTGCAACCGCTGGGATGCAGGTGCATGCCTCTA
>54432_C
AATGGCCTCCTGAACGTGCGTTGCACTCTTGGGATTTCCTGAGAGTATGTCTGCTTCAGTGCTTAACTTGCCCCAACTTTGCAAGCAGGATGTGTTTCTGCCTTGCGTTCTTATGAGCTATTGCCCTCTGAGCCAATGGCTTGTTAATTGCTTGGTTCTTGCAAAATGCTCTGCGCGCTGTTATTCAAGTTTCTACCTTCGTGGTTTTACTTGAGTGACGCTGCTCATGCTTGCAACCGCTGGGATGCAGGTGCATGCCTGTA
>C3u
AATGGCCTCCTGAACGTGCGTTGCACTCTTGGGATTTCCTGAGAGTATGTCTGCTTCAGTGCTTAACTTGCCCCAACTTTGCAAGCAGGATGTGTTTCTGCCTTGCGTTCTTATGAGCTATTGCCCTCTGAGCCAATGGCTTGTTAATTGCTTGGTTCTTGCAAAATGCTTTGCGCGCTGTTATTCAAGTTTCTACCTTCGCGGTTTTACTTGAGTGACGCTGCTCATGCTTGCAACCGCTGGGATGCAGGTGCATGCCTCTA
>68378_C
AATGGCCTCCTGAACGTGCGTTGCACTCTTGGGATTTCCTGAGAGTATGTCTGCTTCAGTGCTTAACTTGCCCCAACTTTGCAAGCAGGATGTGTTTCTGCCTTGCGTTCTTATGAGCTATTGCCCTCTGCTTGGTTCTTGCAAAATGCTTTGCGCGCTGTTATTCAAGTTTCTACCTTCGTGGTTTTACTTGAGTGACGCTGCTCATGCTTGCAACCGCTGGGATGCAGGTGCATGCCTGTA
>68382_C
AATGGCCTCCTGAACGTGCGTTGCACTCTTGGGATTTCCTGAGAGTATGTCTGCTTCAGTGCTTAACTTGCCCCAACTTTGCAAGCAGGATGTGTTTCTGCCTTGCGTTCTTATGAGCTATTGCCCTCTGAGCCAATGGCTTGTTAATTGCTTGGTTCTTGCCAAATGCTTTGCGCGCTGTTATTCAAGTTTCTACCTTCGTGGTTATTCTTGCAACCGCTGGGATGCAGGTGCATGCCTGTA
