# Supplementary material for: SymPortal: A novel analytical framework and platform for coral algal symbiont next‐generation sequencing ITS2 profiling
Source: Mol Ecol Resour. 2019 Apr 26;19(4):1063–80. doi: 10.1111/1755-0998.13004 (PMC6618109; doi:10.1111/1755-0998.13004)
Supplement: Supplementary file 5 [file MEN-19-1063-s005.txt]

ITS2 type profile UID		16390	16391	16395	16392	16397
Clade		A	C	C	C	C
Majority ITS2 sequence		A1	C3	C3	C3	C3
Associated species		S. microadriaticum	S. thermophilum	S. thermophilum	S. thermophilum	None
ITS2 type abundance local		7	15	14	12	1
ITS2 type abundance DB		7	15	14	12	1
ITS2 type profile		A1	C3-C3gulf-C3c-C3am	C3-C3gulf-C3d-C3i-C115c-C115b	C3-C3gulf-C3c-C3aq	C3
38318	C04	0	18160	0	0	0
38340	C10	0	30984	0	0	0
38346	C15	0	17635	0	0	0
38339	C03	0	7764	0	0	0
38328	C13	0	9063	0	0	0
38312	C14	0	8327	0	0	0
38319	C12	0	10515	0	0	0
38344	C01	0	21504	0	0	0
38330	C11	0	3749	0	0	0
38314	C07	0	7655	0	0	0
38342	C06	0	5758	0	0	0
38327	C05	0	4324	0	0	0
38317	C09	4375	7150	0	0	0
38307	C08	3401	3747	0	0	0
38321	C02	0	5197	0	0	0
38323	Y05	0	0	17012	0	0
38322	Y03	0	0	15944	0	0
38313	Y12	0	0	10985	0	0
38306	Y01	211	0	12257	0	0
38315	Y15	0	0	11081	0	0
38316	Y07	0	0	13342	0	0
38320	Y13	0	0	10597	0	0
38310	Y08	0	0	6255	0	0
38308	Y02	0	0	11575	0	0
38337	Y10	5095	0	9186	0	0
38334	Y06	2406	0	3018	0	0
38338	Y09	5069	0	6492	0	0
38345	Y11	0	0	2541	0	0
38326	A07	0	0	0	9553	0
38335	A03	0	0	0	5881	0
38331	A09	0	0	0	6420	0
38329	A01	0	0	0	19768	0
38311	A12	0	0	0	5859	0
38325	A02	0	0	0	8644	0
38324	A13	0	0	0	25586	0
38305	A10	0	0	0	26354	0
38333	A11	0	0	0	12599	0
38341	A05	0	0	0	32615	0
38343	A06	0	0	0	11587	0
38309	A04	0	0	0	109731	0
38336	Y04	6939	0	2816	0	0
38332	A08	0	0	0	0	5504
Sequence accession / SymPortal UID		883	32-18740-2518-22202	32-18740-23336-895-20976-23339	32-18740-2518-24207	32
Average defining sequence proportions and [stdev]		1.000[0.000]	0.673[0.014]-0.149[0.015]-0.136[0.017]-0.041[0.015]	0.561[0.063]-0.148[0.017]-0.128[0.021]-0.061[0.017]-0.055[0.020]-0.048[0.024]	0.370[0.014]-0.273[0.013]-0.235[0.015]-0.122[0.013]	1.000[nan]
Species references
S. microadriaticum	Freudenthal, H. D. (1962). Symbiodinium gen. nov. and Symbiodinium microadriaticum sp. nov., a Zooxanthella: Taxonomy, Life Cycle, and Morphology. The Journal of Protozoology 9(1): 45-52
S. thermophilum	Hume, B. C. C., C. D`Angelo, E. G. Smith, J. R. Stevens, J. Burt and J. Wiedenmann (2015). Symbiodinium thermophilum sp. nov., a thermotolerant symbiotic alga prevalent in corals of the world`s hottest sea, the Persian/Arabian Gulf. Sci. Rep. 5.
meta_info_summary	Stand_alone output by bcchume on 2018-12-10_01-46-07.496980; data_analysis ID: 41; Number of data_set objects as part of output = 1; Number of data_set objects as part of analysis = 1
data_set_info	Data_set ID: 198; Data_set name: ed_fastq_its2_a11_y11; submitting_user: bcch; time_stamp: 2018-10-31_18-21-43.021460
