# Supplementary material for: SymPortal: A novel analytical framework and platform for coral algal symbiont next‐generation sequencing ITS2 profiling
Source: Mol Ecol Resour. 2019 Apr 26;19(4):1063–80. doi: 10.1111/1755-0998.13004 (PMC6618109; doi:10.1111/1755-0998.13004)
Supplement: Supplementary file 6 [file MEN-19-1063-s006.txt]

ITS2 type profile UID		16390	16391	16395	16392	16397
Clade		A	C	C	C	C
Majority ITS2 sequence		A1	C3	C3	C3	C3
Associated species		S. microadriaticum	S. thermophilum	S. thermophilum	S. thermophilum	None
ITS2 type abundance local		7	15	14	12	1
ITS2 type abundance DB		7	15	14	12	1
ITS2 type profile		A1	C3-C3gulf-C3c-C3am	C3-C3gulf-C3d-C3i-C115c-C115b	C3-C3gulf-C3c-C3aq	C3
38318	C04	0.000	0.863	0.000	0.000	0.000
38340	C10	0.000	0.857	0.000	0.000	0.000
38346	C15	0.000	0.852	0.000	0.000	0.000
38339	C03	0.000	0.850	0.000	0.000	0.000
38328	C13	0.000	0.846	0.000	0.000	0.000
38312	C14	0.000	0.846	0.000	0.000	0.000
38319	C12	0.000	0.843	0.000	0.000	0.000
38344	C01	0.000	0.818	0.000	0.000	0.000
38330	C11	0.000	0.798	0.000	0.000	0.000
38314	C07	0.000	0.699	0.000	0.000	0.000
38342	C06	0.000	0.638	0.000	0.000	0.000
38327	C05	0.000	0.586	0.000	0.000	0.000
38317	C09	0.343	0.560	0.000	0.000	0.000
38307	C08	0.429	0.472	0.000	0.000	0.000
38321	C02	0.000	0.469	0.000	0.000	0.000
38323	Y05	0.000	0.000	0.890	0.000	0.000
38322	Y03	0.000	0.000	0.889	0.000	0.000
38313	Y12	0.000	0.000	0.888	0.000	0.000
38306	Y01	0.014	0.000	0.835	0.000	0.000
38315	Y15	0.000	0.000	0.826	0.000	0.000
38316	Y07	0.000	0.000	0.824	0.000	0.000
38320	Y13	0.000	0.000	0.814	0.000	0.000
38310	Y08	0.000	0.000	0.793	0.000	0.000
38308	Y02	0.000	0.000	0.784	0.000	0.000
38337	Y10	0.303	0.000	0.546	0.000	0.000
38334	Y06	0.403	0.000	0.506	0.000	0.000
38338	Y09	0.386	0.000	0.494	0.000	0.000
38345	Y11	0.000	0.000	0.240	0.000	0.000
38326	A07	0.000	0.000	0.000	0.963	0.000
38335	A03	0.000	0.000	0.000	0.962	0.000
38331	A09	0.000	0.000	0.000	0.962	0.000
38329	A01	0.000	0.000	0.000	0.962	0.000
38311	A12	0.000	0.000	0.000	0.960	0.000
38325	A02	0.000	0.000	0.000	0.958	0.000
38324	A13	0.000	0.000	0.000	0.958	0.000
38305	A10	0.000	0.000	0.000	0.958	0.000
38333	A11	0.000	0.000	0.000	0.956	0.000
38341	A05	0.000	0.000	0.000	0.955	0.000
38343	A06	0.000	0.000	0.000	0.953	0.000
38309	A04	0.000	0.000	0.000	0.952	0.000
38336	Y04	0.640	0.000	0.260	0.000	0.000
38332	A08	0.000	0.000	0.000	0.000	0.508
Sequence accession / SymPortal UID		883	32-18740-2518-22202	32-18740-23336-895-20976-23339	32-18740-2518-24207	32
Average defining sequence proportions and [stdev]		1.000[0.000]	0.673[0.014]-0.149[0.015]-0.136[0.017]-0.041[0.015]	0.561[0.063]-0.148[0.017]-0.128[0.021]-0.061[0.017]-0.055[0.020]-0.048[0.024]	0.370[0.014]-0.273[0.013]-0.235[0.015]-0.122[0.013]	1.000[nan]
Species references
S. microadriaticum	Freudenthal, H. D. (1962). Symbiodinium gen. nov. and Symbiodinium microadriaticum sp. nov., a Zooxanthella: Taxonomy, Life Cycle, and Morphology. The Journal of Protozoology 9(1): 45-52
S. thermophilum	Hume, B. C. C., C. D`Angelo, E. G. Smith, J. R. Stevens, J. Burt and J. Wiedenmann (2015). Symbiodinium thermophilum sp. nov., a thermotolerant symbiotic alga prevalent in corals of the world`s hottest sea, the Persian/Arabian Gulf. Sci. Rep. 5.
meta_info_summary	Stand_alone output by bcchume on 2018-12-10_01-46-07.496980; data_analysis ID: 41; Number of data_set objects as part of output = 1; Number of data_set objects as part of analysis = 1
data_set_info	Data_set ID: 198; Data_set name: ed_fastq_its2_a11_y11; submitting_user: bcch; time_stamp: 2018-10-31_18-21-43.021460
