# Supplementary material for: SymPortal: A novel analytical framework and platform for coral algal symbiont next‐generation sequencing ITS2 profiling
Source: Mol Ecol Resour. 2019 Apr 26;19(4):1063–80. doi: 10.1111/1755-0998.13004 (PMC6618109; doi:10.1111/1755-0998.13004)
Supplement: Supplementary file 7 [file MEN-19-1063-s007.txt]

4
C3        	0	0.126532	0.313322	0.99602
C3_C3gulf_C3c_C3am	0.126532	0	0.209011	0.242009
C3_C3gulf_C3c_C3aq	0.313322	0.209011	0	0.382426
C3_C3gulf_C3d_C3i_C115c_C115b	0.99602	0.242009	0.382426	0
