# Supplementary material for: SymPortal: A novel analytical framework and platform for coral algal symbiont next‐generation sequencing ITS2 profiling
Source: Mol Ecol Resour. 2019 Apr 26;19(4):1063–80. doi: 10.1111/1755-0998.13004 (PMC6618109; doi:10.1111/1755-0998.13004)
Supplement: Supplementary file 8 [file MEN-19-1063-s008.txt]

sample	PC1	PC2	PC3	PC4
C3	-0.48963666058180527	0.012553238174634615	-0.0	0.0
C3_C3gulf_C3c_C3am	-0.006219445189297309	0.10160496091483275	-0.0	0.0
C3_C3gulf_C3c_C3aq	-0.010623468599941642	-0.12492142343495777	-0.0	0.0
C3_C3gulf_C3d_C3i_C115c_C115b	0.5064795743710445	0.010763224345493008	-0.0	0.0
proportion_explained	0.9498634093378703	0.05013659066212982	0.0	0.0
