# Supplementary material for: SymPortal: A novel analytical framework and platform for coral algal symbiont next‐generation sequencing ITS2 profiling
Source: Mol Ecol Resour. 2019 Apr 26;19(4):1063–80. doi: 10.1111/1755-0998.13004 (PMC6618109; doi:10.1111/1755-0998.13004)
Supplement: Supplementary file 9 [file MEN-19-1063-s009.txt]

7
30865     	0	0.0909814	0.185562	0.464824	0.0621918	0.231148	0.464824
30866     	0.0909814	0	0.181208	0.448833	0.148781	0.157044	0.448833
30876     	0.185562	0.181208	0	0.538265	0.227778	0.208051	0.538265
30879     	0.464824	0.448833	0.538265	0	0.51523	0.525252	0
30897     	0.0621918	0.148781	0.227778	0.51523	0	0.270639	0.51523
30908     	0.231148	0.157044	0.208051	0.525252	0.270639	0	0.525252
30910     	0.464824	0.448833	0.538265	0	0.51523	0.525252	0
