# Supplementary material for: SymPortal: A novel analytical framework and platform for coral algal symbiont next‐generation sequencing ITS2 profiling
Source: Mol Ecol Resour. 2019 Apr 26;19(4):1063–80. doi: 10.1111/1755-0998.13004 (PMC6618109; doi:10.1111/1755-0998.13004)
Supplement: Supplementary file 10 [file MEN-19-1063-s010.txt]

sample	PC1	PC2	PC3	PC4	PC5	PC6	PC7
30865	-0.11109505121253942	0.07700214044614337	-0.004027705342112497	0.0009864840016112486	-0.0	0.0	0.0
30866	-0.09903018884663485	-0.005302150649660713	-0.03531975969352426	0.031541388509667444	-0.0	-0.0	0.0
30876	-0.1775205473354588	-0.04633150623144161	0.1194346117531076	-0.0008675001655217738	-0.0	0.0	0.0
30879	0.34677773080896496	-0.004739712716027442	0.0049181269541875	-0.001760927742753651	-0.0	-0.0	0.0
30897	-0.15048882126152893	0.1262060185078192	-0.02636811742334403	-0.01477427464929161	-0.0	0.0	0.0
30908	-0.15542085296176764	-0.14209507664080542	-0.06355528320250166	-0.01336424221095949	-0.0	0.0	0.0
30910	0.34677773080896496	-0.004739712716027438	0.004918126954187417	-0.0017609277427532708	-0.0	0.0	0.0
proportion_explained	0.8378712553862634	0.10877885643024944	0.04991050667914273	0.003439381504344505	0.0	0.0	0.0
