# Supplementary material for: SymPortal: A novel analytical framework and platform for coral algal symbiont next‐generation sequencing ITS2 profiling
Source: Mol Ecol Resour. 2019 Apr 26;19(4):1063–80. doi: 10.1111/1755-0998.13004 (PMC6618109; doi:10.1111/1755-0998.13004)
Supplement: Supplementary file 11 [file MEN-19-1063-s011.txt]

42
30863	0	0.950487	0.939151	0.935955	0.113041	0.947762	0.117871	0.937646	0.937229	0.948126	0.40178	0.933749	0.136427	0.933844	0.917368	0.930802	0.934148	0.934926	0.952849	0.920899	0.929841	0.932432	0.936719	0.952856	0.16977	0.267427	0.199727	0.947786	0.950867	0.951267	0.341738	0.132702	0.934997	0.19449	0.956085	0.931154	0.36302	0.293196	0.934523	0.937488	0.128083	0.937347
30864	0.950487	0	0.733686	0.165851	0.954368	0.158597	0.961604	0.138464	0.717046	0.151186	0.929216	0.694682	0.943795	0.693826	0.513427	0.688361	0.174744	0.695996	0.308396	0.249336	0.684565	0.70251	0.712449	0.266868	0.9548	0.943762	0.957748	0.200098	0.229126	0.217556	0.942139	0.966797	0.249539	0.939252	0.253101	0.689131	0.932391	0.969309	0.700318	0.110903	0.963814	0.7182
30867	0.939151	0.733686	0	0.721088	0.945729	0.730932	0.952682	0.702622	0.0901228	0.691168	0.922854	0.159512	0.946197	0.155275	0.643486	0.15561	0.684325	0.143409	0.760969	0.693339	0.124516	0.119018	0.101213	0.711872	0.957278	0.934596	0.944601	0.759975	0.700548	0.689058	0.934727	0.95626	0.647121	0.929938	0.720197	0.155223	0.923369	0.952612	0.132213	0.716045	0.953663	0.0888903
30868	0.935955	0.165851	0.721088	0	0.939614	0.156117	0.947822	0.106902	0.703817	0.165421	0.908668	0.680633	0.932614	0.679748	0.478992	0.674495	0.120919	0.681997	0.206257	0.156138	0.670529	0.689132	0.699049	0.146634	0.942464	0.92277	0.940647	0.0870916	0.121301	0.111186	0.921324	0.953962	0.231155	0.920754	0.148195	0.675259	0.910899	0.950132	0.686476	0.150525	0.950928	0.705015
30869	0.113041	0.954368	0.945729	0.939614	0	0.952019	0.0641349	0.941197	0.943891	0.952262	0.361116	0.940429	0.0985086	0.940541	0.920588	0.937248	0.937829	0.941674	0.956964	0.926698	0.936268	0.93884	0.943402	0.957581	0.162579	0.253478	0.151988	0.951619	0.954506	0.954773	0.264416	0.126375	0.939214	0.198351	0.960177	0.937624	0.304346	0.209072	0.941194	0.942574	0.14804	0.944002
30870	0.947762	0.158597	0.730932	0.156117	0.952019	0	0.959748	0.129763	0.712717	0.0859845	0.92387	0.687955	0.940764	0.687002	0.432087	0.681133	0.152447	0.689421	0.309146	0.13259	0.676872	0.69684	0.707653	0.21827	0.952075	0.939277	0.95525	0.12381	0.198525	0.209872	0.937833	0.965341	0.21752	0.935371	0.269592	0.681972	0.927009	0.96724	0.694228	0.125072	0.962231	0.713986
30871	0.117871	0.961604	0.952682	0.947822	0.0641349	0.959748	0	0.949385	0.951166	0.959895	0.369295	0.948193	0.138438	0.948308	0.931461	0.94518	0.946269	0.949343	0.963613	0.936883	0.944318	0.946503	0.950765	0.964902	0.190849	0.290988	0.184312	0.959237	0.961746	0.962124	0.305262	0.135989	0.947591	0.210746	0.966904	0.945532	0.336778	0.257608	0.948842	0.950762	0.1422	0.951256
30872	0.937646	0.138464	0.702622	0.106902	0.941197	0.129763	0.949385	0	0.683854	0.128645	0.910794	0.658595	0.934202	0.657631	0.4615	0.652909	0.0554856	0.660087	0.282205	0.165653	0.648144	0.668576	0.678665	0.227623	0.944382	0.925329	0.942459	0.149763	0.199488	0.174328	0.923434	0.955281	0.186938	0.922526	0.225005	0.653309	0.913054	0.952043	0.664973	0.116322	0.952314	0.68516
30873	0.937229	0.717046	0.0901228	0.703817	0.943891	0.712717	0.951166	0.683854	0	0.670678	0.919499	0.0674559	0.944281	0.0672267	0.613471	0.064183	0.664373	0.0594788	0.747509	0.673254	0.118609	0.0289436	0.0187764	0.692407	0.955608	0.931741	0.942507	0.744247	0.68183	0.669703	0.931819	0.954979	0.624628	0.927113	0.703213	0.063607	0.91998	0.950646	0.0486996	0.697728	0.952305	0.00938938
30874	0.948126	0.151186	0.691168	0.165421	0.952262	0.0859845	0.959895	0.128645	0.670678	0	0.924636	0.642906	0.94115	0.641843	0.452084	0.636651	0.115769	0.644555	0.292999	0.178207	0.63177	0.654164	0.664991	0.207386	0.952358	0.939925	0.955487	0.159792	0.153174	0.160124	0.938392	0.965422	0.195385	0.935899	0.218965	0.637479	0.927878	0.967337	0.649943	0.15777	0.962341	0.672109
30875	0.40178	0.929216	0.922854	0.908668	0.361116	0.92387	0.369295	0.910794	0.919499	0.924636	0	0.913677	0.38884	0.913776	0.874516	0.909653	0.90648	0.915393	0.934362	0.890796	0.908089	0.912561	0.918596	0.931584	0.391232	0.312811	0.278632	0.92441	0.929747	0.930397	0.186601	0.427382	0.907774	0.336718	0.937824	0.910149	0.132617	0.235882	0.915012	0.911675	0.448492	0.919713
30877	0.933749	0.694682	0.159512	0.680633	0.940429	0.687955	0.948193	0.658595	0.0674559	0.642906	0.913677	0	0.940655	0.0274239	0.569905	0.0165115	0.637515	0.0322324	0.72966	0.643712	0.0606414	0.0483721	0.0572455	0.665955	0.952173	0.926563	0.938564	0.722967	0.656672	0.643704	0.926536	0.952409	0.594314	0.922116	0.680475	0.0163926	0.91408	0.946728	0.0403454	0.673001	0.949632	0.0686
30878	0.136427	0.943795	0.946197	0.932614	0.0985086	0.940764	0.138438	0.934202	0.944281	0.94115	0.38884	0.940655	0	0.940773	0.916811	0.937306	0.930697	0.941964	0.94722	0.925973	0.936275	0.938979	0.943771	0.946673	0.0799581	0.182071	0.158441	0.940571	0.943996	0.944468	0.309111	0.189035	0.932052	0.154975	0.950122	0.937702	0.326495	0.253753	0.941458	0.935566	0.184445	0.944397
30880	0.933844	0.693826	0.155275	0.679748	0.940541	0.687002	0.948308	0.657631	0.0672267	0.641843	0.913776	0.0274239	0.940773	0	0.568467	0.022257	0.636492	0.0124188	0.728981	0.643103	0.0679237	0.0503456	0.0542343	0.664939	0.952319	0.926685	0.938686	0.722148	0.655713	0.642714	0.926661	0.952518	0.59316	0.922221	0.679608	0.0220733	0.914181	0.946875	0.0231128	0.672055	0.949738	0.0705748
30881	0.917368	0.513427	0.643486	0.478992	0.920588	0.432087	0.931461	0.4615	0.613471	0.452084	0.874516	0.569905	0.916811	0.568467	0	0.565752	0.453766	0.575213	0.593693	0.383281	0.556013	0.592147	0.605407	0.452049	0.92912	0.892245	0.918798	0.493912	0.513377	0.517764	0.889149	0.939884	0.443959	0.89278	0.552935	0.567415	0.875697	0.926692	0.581025	0.443664	0.936649	0.615526
30882	0.930802	0.688361	0.15561	0.674495	0.937248	0.681133	0.94518	0.652909	0.064183	0.636651	0.909653	0.0165115	0.937306	0.022257	0.565752	0	0.631625	0.0243564	0.723729	0.639964	0.058901	0.0397456	0.0542598	0.66927	0.94847	0.92247	0.935007	0.716058	0.650907	0.638348	0.922357	0.949657	0.589013	0.918363	0.683304	0.00165424	0.909982	0.942795	0.0339958	0.67609	0.946878	0.0670915
30883	0.934148	0.174744	0.684325	0.120919	0.937829	0.152447	0.946269	0.0554856	0.664373	0.115769	0.90648	0.637515	0.930697	0.636492	0.453766	0.631625	0	0.639105	0.280245	0.169141	0.626918	0.64852	0.658855	0.216607	0.940656	0.921023	0.938759	0.152572	0.155158	0.141419	0.919045	0.952534	0.191863	0.918615	0.195877	0.632411	0.908656	0.947491	0.644302	0.16604	0.949492	0.665763
30884	0.934926	0.695996	0.143409	0.681997	0.941674	0.689421	0.949343	0.660087	0.0594788	0.644555	0.915393	0.0322324	0.941964	0.0124188	0.575213	0.0243564	0.639105	0	0.730697	0.647693	0.0677722	0.0425558	0.0464543	0.667524	0.953567	0.928238	0.939964	0.724217	0.658157	0.64524	0.928246	0.953444	0.596115	0.923673	0.681811	0.0236907	0.915825	0.948236	0.0123121	0.674462	0.950677	0.0628356
30885	0.952849	0.308396	0.760969	0.206257	0.956964	0.309146	0.963613	0.282205	0.747509	0.292999	0.934362	0.72966	0.94722	0.728981	0.593693	0.723729	0.280245	0.730697	0	0.297425	0.72081	0.735027	0.743819	0.275364	0.957755	0.947669	0.960434	0.237541	0.212746	0.210984	0.94655	0.968344	0.385518	0.943531	0.189247	0.724414	0.93733	0.971373	0.734126	0.323127	0.965525	0.748434
30886	0.920899	0.249336	0.693339	0.156138	0.926698	0.13259	0.936883	0.165653	0.673254	0.178207	0.890796	0.643712	0.925973	0.643103	0.383281	0.639964	0.169141	0.647693	0.297425	0	0.633162	0.657014	0.667685	0.23205	0.937505	0.904915	0.922835	0.144713	0.218534	0.233595	0.904977	0.94269	0.280133	0.901819	0.258238	0.640699	0.890489	0.930454	0.651073	0.167931	0.939651	0.674656
30887	0.929841	0.684565	0.124516	0.670529	0.936268	0.676872	0.944318	0.648144	0.118609	0.63177	0.908089	0.0606414	0.936275	0.0679237	0.556013	0.058901	0.626918	0.0677722	0.72081	0.633162	0	0.0960789	0.106299	0.663836	0.947444	0.921036	0.933889	0.712498	0.646318	0.633318	0.920891	0.948903	0.583351	0.917003	0.678671	0.0593195	0.908394	0.941643	0.0754136	0.671029	0.946103	0.122022
30888	0.932432	0.70251	0.119018	0.689132	0.93884	0.69684	0.946503	0.668576	0.0289436	0.654164	0.912561	0.0483721	0.938979	0.0503456	0.592147	0.0397456	0.64852	0.0425558	0.735027	0.657014	0.0960789	0	0.0186781	0.685271	0.949993	0.924989	0.936845	0.729604	0.66653	0.654447	0.92493	0.950773	0.607769	0.920806	0.697039	0.0388606	0.912929	0.944581	0.0317799	0.691038	0.948054	0.0330617
30889	0.936719	0.712449	0.101213	0.699049	0.943402	0.707653	0.950765	0.678665	0.0187764	0.664991	0.918596	0.0572455	0.943771	0.0542343	0.605407	0.0542598	0.658855	0.0464543	0.743819	0.667685	0.106299	0.0186781	0	0.686997	0.955163	0.930972	0.941948	0.739887	0.676658	0.664357	0.931036	0.954641	0.618402	0.926355	0.698531	0.0535759	0.919067	0.95012	0.0356777	0.692655	0.951946	0.0279634
30890	0.952856	0.266868	0.711872	0.146634	0.957581	0.21827	0.964902	0.227623	0.692407	0.207386	0.931584	0.665955	0.946673	0.664939	0.452049	0.66927	0.216607	0.667524	0.275364	0.23205	0.663836	0.685271	0.686997	0	0.958584	0.946949	0.961599	0.161762	0.143096	0.163187	0.94571	0.969956	0.359617	0.942348	0.208092	0.669192	0.934773	0.97428	0.672661	0.278638	0.966873	0.693766
30891	0.16977	0.9548	0.957278	0.942464	0.162579	0.952075	0.190849	0.944382	0.955608	0.952358	0.391232	0.952173	0.0799581	0.952319	0.92912	0.94847	0.940656	0.953567	0.957755	0.937505	0.947444	0.949993	0.955163	0.958584	0	0.125594	0.118457	0.951607	0.955164	0.955652	0.284086	0.231331	0.942146	0.0958015	0.961573	0.9489	0.325664	0.247873	0.952922	0.945995	0.233193	0.955706
30892	0.267427	0.943762	0.934596	0.92277	0.253478	0.939277	0.290988	0.925329	0.931741	0.939925	0.312811	0.926563	0.182071	0.926685	0.892245	0.92247	0.921023	0.928238	0.947669	0.904915	0.921036	0.924989	0.930972	0.946949	0.125594	0	0.131365	0.93952	0.944309	0.944912	0.193419	0.329801	0.922504	0.116202	0.95202	0.922965	0.232256	0.147295	0.927737	0.926243	0.331016	0.931919
30893	0.199727	0.957748	0.944601	0.940647	0.151988	0.95525	0.184312	0.942459	0.942507	0.955487	0.278632	0.938564	0.158441	0.938686	0.918798	0.935007	0.938759	0.939964	0.960434	0.922835	0.933889	0.936845	0.941948	0.961599	0.118457	0.131365	0	0.954723	0.958028	0.958498	0.169715	0.211879	0.940213	0.104717	0.96426	0.935429	0.209458	0.133762	0.939441	0.944044	0.236524	0.942635
30894	0.947786	0.200098	0.759975	0.0870916	0.951619	0.12381	0.959237	0.149763	0.744247	0.159792	0.92441	0.722967	0.940571	0.722148	0.493912	0.716058	0.152572	0.724217	0.237541	0.144713	0.712498	0.729604	0.739887	0.161762	0.951607	0.93952	0.954723	0	0.147107	0.130605	0.937728	0.964792	0.266597	0.935274	0.19001	0.716864	0.927608	0.966363	0.728339	0.180386	0.96173	0.745337
30895	0.950867	0.229126	0.700548	0.121301	0.954506	0.198525	0.961746	0.199488	0.68183	0.153174	0.929747	0.656672	0.943996	0.655713	0.513377	0.650907	0.155158	0.658157	0.212746	0.218534	0.646318	0.66653	0.676658	0.143096	0.955164	0.944309	0.958028	0.147107	0	0.0532972	0.942697	0.967122	0.278594	0.939746	0.0963198	0.651457	0.932936	0.969716	0.663021	0.266676	0.963938	0.683132
30896	0.951267	0.217556	0.689058	0.111186	0.954773	0.209872	0.962124	0.174328	0.669703	0.160124	0.930397	0.643704	0.944468	0.642714	0.517764	0.638348	0.141419	0.64524	0.210984	0.233595	0.633318	0.654447	0.664357	0.163187	0.955652	0.944912	0.958498	0.130605	0.0532972	0	0.94332	0.967452	0.23243	0.94031	0.106406	0.638627	0.933589	0.970201	0.650267	0.239625	0.964263	0.67105
30898	0.341738	0.942139	0.934727	0.921324	0.264416	0.937833	0.305262	0.923434	0.931819	0.938392	0.186601	0.926536	0.309111	0.926661	0.889149	0.922357	0.919045	0.928246	0.94655	0.904977	0.920891	0.92493	0.931036	0.94571	0.284086	0.193419	0.169715	0.937728	0.942697	0.94332	0	0.336894	0.920465	0.246279	0.950629	0.922862	0.0987319	0.116875	0.927734	0.924833	0.362021	0.932001
30899	0.132702	0.966797	0.95626	0.953962	0.126375	0.965341	0.135989	0.955281	0.954979	0.965422	0.427382	0.952409	0.189035	0.952518	0.939884	0.949657	0.952534	0.953444	0.968344	0.94269	0.948903	0.950773	0.954641	0.969956	0.231331	0.329801	0.211879	0.964792	0.967122	0.967452	0.336894	0	0.953555	0.268568	0.971593	0.949976	0.378021	0.304655	0.952964	0.956434	0.048258	0.955054
30900	0.934997	0.249539	0.647121	0.231155	0.939214	0.21752	0.947591	0.186938	0.624628	0.195385	0.907774	0.594314	0.932052	0.59316	0.443959	0.589013	0.191863	0.596115	0.385518	0.280133	0.583351	0.607769	0.618402	0.359617	0.942146	0.922504	0.940213	0.266597	0.278594	0.23243	0.920465	0.953555	0	0.919876	0.317528	0.589559	0.909993	0.949076	0.601986	0.21973	0.95071	0.626199
30901	0.19449	0.939252	0.929938	0.920754	0.198351	0.935371	0.210746	0.922526	0.927113	0.935899	0.336718	0.922116	0.154975	0.922221	0.89278	0.918363	0.918615	0.923673	0.943531	0.901819	0.917003	0.920806	0.926355	0.942348	0.0958015	0.116202	0.104717	0.935274	0.939746	0.94031	0.246279	0.268568	0.919876	0	0.946902	0.91882	0.284379	0.196243	0.92325	0.923857	0.263001	0.92729
30902	0.956085	0.253101	0.720197	0.148195	0.960177	0.269592	0.966904	0.225005	0.703213	0.218965	0.937824	0.680475	0.950122	0.679608	0.552935	0.683304	0.195877	0.681811	0.189247	0.258238	0.678671	0.697039	0.698531	0.208092	0.961573	0.95202	0.96426	0.19001	0.0963198	0.106406	0.950629	0.971593	0.317528	0.946902	0	0.683233	0.941094	0.976301	0.686199	0.272977	0.968585	0.70439
30903	0.931154	0.689131	0.155223	0.675259	0.937624	0.681972	0.945532	0.653309	0.063607	0.637479	0.910149	0.0163926	0.937702	0.0220733	0.567415	0.00165424	0.632411	0.0236907	0.724414	0.640699	0.0593195	0.0388606	0.0535759	0.669192	0.9489	0.922965	0.935429	0.716864	0.651457	0.638627	0.922862	0.949976	0.589559	0.91882	0.683233	0	0.910487	0.943255	0.0331583	0.676015	0.947199	0.0657457
30904	0.36302	0.932391	0.923369	0.910899	0.304346	0.927009	0.336778	0.913054	0.91998	0.927878	0.132617	0.91408	0.326495	0.914181	0.875697	0.909982	0.908656	0.915825	0.93733	0.890489	0.908394	0.912929	0.919067	0.934773	0.325664	0.232256	0.209458	0.927608	0.932936	0.933589	0.0987319	0.378021	0.909993	0.284379	0.941094	0.910487	0	0.168536	0.915432	0.913647	0.398033	0.920196
30905	0.293196	0.969309	0.952612	0.950132	0.209072	0.96724	0.257608	0.952043	0.950646	0.967337	0.235882	0.946728	0.253753	0.946875	0.926692	0.942795	0.947491	0.948236	0.971373	0.930454	0.941643	0.944581	0.95012	0.97428	0.247873	0.147295	0.133762	0.966363	0.969716	0.970201	0.116875	0.304655	0.949076	0.196243	0.976301	0.943255	0.168536	0	0.947592	0.953384	0.333673	0.950764
30906	0.934523	0.700318	0.132213	0.686476	0.941194	0.694228	0.948842	0.664973	0.0486996	0.649943	0.915012	0.0403454	0.941458	0.0231128	0.581025	0.0339958	0.644302	0.0123121	0.734126	0.651073	0.0754136	0.0317799	0.0356777	0.672661	0.952922	0.927737	0.939441	0.728339	0.663021	0.650267	0.927734	0.952964	0.601986	0.92325	0.686199	0.0331583	0.915432	0.947592	0	0.67925	0.950212	0.0520565
30907	0.937488	0.110903	0.716045	0.150525	0.942574	0.125072	0.950762	0.116322	0.697728	0.15777	0.911675	0.673001	0.935566	0.672055	0.443664	0.67609	0.16604	0.674462	0.323127	0.167931	0.671029	0.691038	0.692655	0.278638	0.945995	0.926243	0.944044	0.180386	0.266676	0.239625	0.924833	0.956434	0.21973	0.923857	0.272977	0.676015	0.913647	0.953384	0.67925	0	0.953589	0.699002
30909	0.128083	0.963814	0.953663	0.950928	0.14804	0.962231	0.1422	0.952314	0.952305	0.962341	0.448492	0.949632	0.184445	0.949738	0.936649	0.946878	0.949492	0.950677	0.965525	0.939651	0.946103	0.948054	0.951946	0.966873	0.233193	0.331016	0.236524	0.96173	0.963938	0.964263	0.362021	0.048258	0.95071	0.263001	0.968585	0.947199	0.398033	0.333673	0.950212	0.953589	0	0.952384
30911	0.937347	0.7182	0.0888903	0.705015	0.944002	0.713986	0.951256	0.68516	0.00938938	0.672109	0.919713	0.0686	0.944397	0.0705748	0.615526	0.0670915	0.665763	0.0628356	0.748434	0.674656	0.122022	0.0330617	0.0279634	0.693766	0.955706	0.931919	0.942635	0.745337	0.683132	0.67105	0.932001	0.955054	0.626199	0.92729	0.70439	0.0657457	0.920196	0.950764	0.0520565	0.699002	0.952384	0
