# Supplementary material for: SymPortal: A novel analytical framework and platform for coral algal symbiont next‐generation sequencing ITS2 profiling
Source: Mol Ecol Resour. 2019 Apr 26;19(4):1063–80. doi: 10.1111/1755-0998.13004 (PMC6618109; doi:10.1111/1755-0998.13004)
Supplement: Supplementary file 12 [file MEN-19-1063-s012.txt]

sample	PC1	PC2	PC3	PC4	PC5	PC6	PC7	PC8	PC9	PC10	PC11	PC12	PC13	PC14	PC15	PC16	PC17	PC18	PC19	PC20	PC21	PC22	PC23	PC24	PC25	PC26	PC27	PC28	PC29	PC30	PC31	PC32	PC33	PC34	PC35	PC36	PC37	PC38	PC39	PC40	PC41	PC42
30863	0.5721114139303708	-0.013269166141480658	0.12364624493514353	-0.062150486377168086	-0.004448069340466621	-0.015743875646832016	0.008758634393720712	-0.010306824892129966	0.021937851755573636	0.03641819142955736	0.041551225630261306	-0.008488286297782728	-0.015256219740967825	-0.004961891712419563	-0.0005425201799770365	0.015063558010183794	-0.02371960915773936	0.013410825085363051	0.025108976857311102	0.023511125461695672	0.006525297812763	-0.004587632869190343	0.0007665996162597094	0.0004907758331293659	-0.0004109768708505091	0.00015778944573038191	-0.0	0.0	0.0	0.0	0.0	0.0	0.0	0.0	0.0	0.0	0.0	0.0	0.0	0.0	0.0	0.0
30864	-0.30646597217115185	-0.30544173977853906	0.014526149040240122	-0.005153736311806699	0.10659645884858159	-0.007600170642824459	0.04830574327598152	0.05555096452510495	0.04092128566723832	-0.04284920881125792	-0.016866679686479893	-0.036365892596241255	-0.005378548221509562	-0.02059431979628636	0.01169718160747322	-0.015966127259242055	-0.02363418343084966	-0.02286448268293539	0.0033087965038453167	0.002354669936084541	-0.005949333284589041	-0.0014869781588666448	0.001889975927563901	0.0005215843608124573	-0.000399702165551054	0.00014266462793728304	-0.0	0.0	0.0	0.0	0.0	0.0	0.0	0.0	0.0	0.0	0.0	0.0	0.0	0.0	0.0	0.0
30867	-0.24740000390567393	0.4035985056568497	0.030473934663217482	0.04237474701942454	0.013561652650379957	-0.004345629659182488	0.05765684665945686	0.017523573353075632	-0.005550886286685855	0.020874955927592077	-0.010044642751003988	0.0685180799320012	0.010707877718046703	-0.006839144195067118	0.0549158652455666	-0.0022652892708260944	0.0007894449003735236	0.0014388807444737728	0.004565717294230757	-0.000645881041873944	0.0011972533237977587	0.001907371307531052	0.00012091330588637311	0.0006269647558084992	-0.0006379990334843761	6.324323656815773e-05	-0.0	0.0	0.0	0.0	0.0	0.0	0.0	0.0	0.0	0.0	0.0	0.0	0.0	0.0	0.0	0.0
30868	-0.3002547736891435	-0.30728187677656077	0.0024869355536646584	0.0301792909401284	-0.011369401358585687	0.0016093984849936914	0.011204659473277114	-0.015029555008528078	-0.003530854599992968	-0.01718104026742143	0.022480074530682227	0.02638397855119922	-0.0003305643689382733	-0.027158481257815406	-0.01779712642316691	-0.01040030821023811	-0.020919875236015146	-0.009966454249101074	0.005882453670287221	0.001154239491936144	0.013204104676129055	0.011029312157980338	-0.0024370928651902503	-0.0007771983591321551	0.0005825837696390086	-0.000251933709336823	-0.0	0.0	0.0	0.0	0.0	0.0	0.0	0.0	0.0	0.0	0.0	0.0	0.0	0.0	0.0	0.0
30869	0.5857657623682477	-0.017626412710624196	0.07529728290190989	-0.029968670054175344	-0.0017998746088307362	-0.04270909197107029	-0.006725086041995148	0.0006438946781501735	-0.006624538349645003	-0.006601532155946781	-0.009297978435375467	-0.005052233666456223	0.059247927033994736	3.283858196435172e-05	-0.0036020082271423547	0.00867691567905518	-0.002383447446948147	-0.001715187718343474	-0.004594179322139213	0.016232189083191267	0.0033768598269043933	-0.0005412900670858444	0.0008819375367989363	0.0004841095808431019	-0.000421986163703267	0.0002175572009838943	-0.0	0.0	0.0	0.0	0.0	0.0	0.0	0.0	0.0	0.0	0.0	0.0	0.0	0.0	0.0	0.0
30870	-0.30940060855581836	-0.30668976269031173	-0.022925961486353966	-0.07083556855364863	0.03808951976849436	-0.003338196734809592	0.017928595768733877	0.029374353646640226	-0.006510987923384339	0.04733655164384318	-0.045608537805991486	0.0002634577926959442	6.45382842283315e-05	0.01896077991357423	-0.008345667803805638	-0.00491215046353356	0.007792580506995452	0.0041233314823647905	0.005640606169798847	-0.001571991190415066	0.005644523115968411	0.007980953193208755	-0.00247084783616301	-0.001122227465463094	0.0010601868327580893	-0.0005638495108262603	-0.0	0.0	0.0	0.0	0.0	0.0	0.0	0.0	0.0	0.0	0.0	0.0	0.0	0.0	0.0	0.0
30871	0.5890157376584091	-0.017475179585365017	0.0986004726905023	-0.03556244952558924	-0.0025852167711037004	-0.06389370290817478	-0.008665535001301624	0.007534047462167209	0.026114199276621446	0.023364352324197327	0.019365816788969505	-0.008675365073020202	0.04431686777503418	-0.011699173743795728	0.0010873532755706064	-0.01890304089681637	0.02223355123801541	-0.009217679917659065	-0.018636524382407222	-0.0036377814205274897	0.009194045168484525	-0.0008366702917415273	-0.0014212742965333768	-0.0010934178322263848	0.0011370187898477153	-0.0005440046916463439	-0.0	0.0	0.0	0.0	0.0	0.0	0.0	0.0	0.0	0.0	0.0	0.0	0.0	0.0	0.0	0.0
30872	-0.3069721160696299	-0.2802597902533217	-0.012725915723063488	-0.014037990227196045	0.06658677333688985	-0.003529285232333765	0.012454633236966408	-0.008837401261495658	-0.012114004978144865	-0.01088964246090507	0.018601692325174255	-0.0030333575914979704	-0.002021242774952384	-0.045500438671843585	-0.0010380074768077164	0.028956804984479556	0.022036871346663666	0.010968814131126763	-0.008025095715728894	-0.003303348284460747	-0.0003363951156570414	0.00746470276187697	-0.0025887660016532575	-0.0013715639054523666	0.0019270488443340413	-0.0006466683616159115	-0.0	0.0	0.0	0.0	0.0	0.0	0.0	0.0	0.0	0.0	0.0	0.0	0.0	0.0	0.0	0.0
30873	-0.2571249798033605	0.39385412236378214	0.019052416002753238	0.023933498872777445	0.006018993435671265	-0.0020176199746168777	0.025170045994336893	0.010364335732506759	-0.0013620906091706107	-0.00012131750645665362	0.005034905747213341	0.012801381011689336	0.0016783545183089751	0.009691970765626539	-0.014778005629396889	0.002214578894168728	0.01305482254901384	-0.005515953320721026	0.007764430420235634	-0.00034489474366863746	0.00027613599472411373	0.0012071402566884372	-0.0030888294994097323	0.002044842911115631	-0.0037466554799545264	-0.0016399742176987887	-0.0	0.0	0.0	0.0	0.0	0.0	0.0	0.0	0.0	0.0	0.0	0.0	0.0	0.0	0.0	0.0
30874	-0.3242776798894832	-0.26369157512237495	0.0022337287617897436	-0.023376650295756893	0.04273671940154237	0.0021480862988205378	-0.02430865592068765	0.038420833743208656	0.0008976430535474356	0.021805061234846882	-0.037399716393694944	-0.03704445736252474	-0.004797627073287713	0.028514251691393242	0.01953434538160793	-0.0001677995105932249	0.014770440827535791	0.020618745693089722	0.005870631790207357	-0.003561238794494778	0.006605775023748593	-0.004579620555230768	0.0007383077112067135	0.0011703324320309389	-0.0011761372991368805	0.0006652849325247753	-0.0	0.0	0.0	0.0	0.0	0.0	0.0	0.0	0.0	0.0	0.0	0.0	0.0	0.0	0.0	0.0
30875	0.5142654659193687	-0.015482070445972046	-0.2228841257996992	0.10227978220197745	-0.00423721322910229	-0.09754650067874822	-0.011519733746304843	0.02678358831402731	0.06087128391113638	0.04649844187579435	0.030893121633412745	-0.0013191120266814308	-0.019722968184588317	-0.0037948158933697436	0.0022801707654698604	-0.0056237555597612	0.004178436873974037	0.0044691162624795385	0.0116263727748441	-0.00756964679135866	-0.012286293214421184	-0.00249438120525726	-0.0010234016949741164	-0.0010277719300442459	0.0010790029081986035	-0.0004036424445643347	-0.0	0.0	0.0	0.0	0.0	0.0	0.0	0.0	0.0	0.0	0.0	0.0	0.0	0.0	0.0	0.0
30877	-0.264984538142125	0.36860388552237255	-0.00035026402134193086	-0.005051794056179596	-0.006548521779654786	0.0010916629011410407	-0.013932877008184451	-0.0019603984215758657	0.001338553625017654	-0.014405712718567571	0.013729562278358112	-0.02166740032698813	-0.002156721268089876	0.010083322923388087	-0.009809779542983529	-0.0009810686410583018	-0.006211191690281667	0.009243516662964532	-0.00980969525716942	0.0003328732347598312	-0.0012972159860564995	-0.004171804469153823	-0.020618283380110264	-0.004064892176811567	0.0010244728944475245	0.0017558629856798923	-0.0	0.0	0.0	0.0	0.0	0.0	0.0	0.0	0.0	0.0	0.0	0.0	0.0	0.0	0.0	0.0
30878	0.5773089731475795	-0.03010794695454331	0.08997779751746594	-0.03284499052463328	-0.0014621972464596638	0.05830958612435924	-0.013511753036063813	0.028595086261163055	0.03727569766159233	0.006708537258194612	-0.01693410493200299	0.008214770041770052	0.025269198409052916	0.014863067074319515	-0.004155349806604857	0.035174640304335834	-0.009831702805812064	-0.007984727791183954	-0.008383127605662025	-0.01664337502769959	-0.007333073073950411	0.0025748357204195883	-0.0003157814290930438	-0.0003236338425309343	0.0002863093482703132	-8.145507385770497e-05	-0.0	0.0	0.0	0.0	0.0	0.0	0.0	0.0	0.0	0.0	0.0	0.0	0.0	0.0	0.0	0.0
30880	-0.2655857980644991	0.36784619189955015	-0.0005187831579736099	-0.005687897177310466	-0.006625947156599993	0.0009575724849013026	-0.013796415361876506	-0.0009610674710808667	0.0018434252345796206	-0.015488371620281046	0.014780744497146028	-0.018102629453362315	-0.0014111919405477406	0.011675616015156941	-0.008304267358306082	-0.0010949229565277313	-0.0032990851205864464	0.011961471185878703	-0.006648141615136176	-0.0016284954182984764	0.0016283698342229754	0.0002608608227054452	0.005783743020990996	0.0007753534850110413	-0.000843162550780921	-0.004590016293526064	-0.0	0.0	0.0	0.0	0.0	0.0	0.0	0.0	0.0	0.0	0.0	0.0	0.0	0.0	0.0	0.0
30881	-0.2388225177338871	-0.05797036736483704	-0.1940234942784884	-0.29784009759652674	-0.12633713065096983	0.0001775978929407139	-0.019176594287502038	-0.02325470914102689	0.03350685123508977	-0.02724690158769416	-0.005759806311694663	0.0134282784876875	0.006820997594440102	-0.0001793562843688062	0.012161745959921897	-0.0026782190977105306	0.0060318334593204535	-0.008931408469598662	0.006235010133283584	0.0005923391758809215	-0.004538230090640532	0.0005685739556165423	0.000709185814210263	0.00043269299852226084	-0.00044848406461682374	0.00020104386247469776	-0.0	0.0	0.0	0.0	0.0	0.0	0.0	0.0	0.0	0.0	0.0	0.0	0.0	0.0	0.0	0.0
30882	-0.2631466810350877	0.3646362915208864	-0.0034897355164395347	-0.004163525481549351	0.0008103432695060256	0.0036911837744399486	-0.021142803271707988	-0.011532302142924286	0.000971781864472058	0.007834643733658104	-0.01562895197660524	-0.023863725542861865	-0.004944508784691119	-0.014643037545107535	-0.012277562219441646	0.0010573700443614626	-0.0036096781929892976	-0.011878809778739787	0.001483284758630994	0.0023554586598692607	-0.0029157651399933414	-0.0015988959601699795	-0.0010101220230092785	0.002356058118471705	-0.004297380020298623	0.00031553819015260094	-0.0	0.0	0.0	0.0	0.0	0.0	0.0	0.0	0.0	0.0	0.0	0.0	0.0	0.0	0.0	0.0
30883	-0.3093946129056732	-0.2602547826824011	-0.009117514461044123	0.0017726049257361226	0.03852998953911637	0.0030545125667645755	-0.02636196542297025	-0.006113282634032181	-0.027432772180122553	-0.004200831782906999	0.02449913326946208	-0.0157548647014452	-0.001506230747799325	-0.03025968444035014	0.02217183394751064	0.037589846748523316	0.03227424916811011	-0.0026753667962671427	0.004577319483114262	0.0026338145958690056	-0.005878895286958537	-0.005351718752770785	0.0020279160357836033	0.0010462231213146473	-0.0015592570138276763	0.0004796831791123781	-0.0	0.0	0.0	0.0	0.0	0.0	0.0	0.0	0.0	0.0	0.0	0.0	0.0	0.0	0.0	0.0
30884	-0.2658430460738852	0.3709005913175988	0.003453380523386776	-0.0007208323847974923	-0.003267523414816349	0.00015533719809400764	-0.009698532751021768	0.002590566943450971	0.002083666179393563	-0.013798817576326698	0.012769314707046626	-0.010674536630707887	-0.0007878675716044741	0.008871663494183656	-0.005970280012855178	-0.0009895285694492978	-0.001426939510830267	0.014358910147426572	-0.004379500567121567	-0.002631993125044134	0.0035869322538651595	0.001711948387617858	0.008244470559846086	0.002735108786539393	-0.001760300598640127	0.0028040970172624894	-0.0	0.0	0.0	0.0	0.0	0.0	0.0	0.0	0.0	0.0	0.0	0.0	0.0	0.0	0.0	0.0
30885	-0.2874448403347184	-0.32106428865384457	0.07524323814428657	0.14009608746598307	-0.0881292141359098	0.0016019931516470763	0.04731355422271335	-0.10244947166687378	0.06574400465693359	-0.0030702778883382694	-0.049584136952337744	-0.006955169250997725	0.00139464445189986	-0.010060090075431773	-0.007372782911618124	0.0010590263229323673	0.00974251175423306	0.013673198258526779	0.0006779211715238022	-0.0019718010323549555	0.0010410026163424964	0.0002891728552413703	0.0005518206099001446	0.0004195196296030005	-0.00046824884157878436	0.00019295742150324797	-0.0	0.0	0.0	0.0	0.0	0.0	0.0	0.0	0.0	0.0	0.0	0.0	0.0	0.0	0.0	0.0
30886	-0.2896060467173675	-0.2596779167838361	-0.060015142975558954	-0.057548882347064165	-0.038347114386158836	-0.0064461237797982796	0.06204508362890594	-0.04896255771430416	-0.06038885819172939	0.04912910092675065	0.015887569519188426	-0.029524036925901744	-0.0009330361678692257	0.018326205738596675	0.004304076354147833	0.002418627869201276	-0.012142547915409503	-0.005876728989311393	-0.009274855733299272	0.0016373867328415314	0.0002715885148579488	0.0003373051334347669	-7.557587589250682e-05	-0.0005204351957133193	0.0007370793339277408	-0.00028940888248258956	-0.0	0.0	0.0	0.0	0.0	0.0	0.0	0.0	0.0	0.0	0.0	0.0	0.0	0.0	0.0	0.0
30887	-0.2632678116017135	0.3570152829703496	-0.008507598158691227	-0.010984755892987535	-0.0030830630857805945	0.004139783908753897	-0.023392779681027126	-0.013714321667530099	-0.0006405128477738261	0.011771660900261723	-0.01759227884950338	-0.001418950443844306	0.0005182364932266442	-0.02554446383924708	0.05262938396155423	-0.005541132986727257	-0.029391852564337753	0.011785086625981395	-0.01736422925777032	0.001250296134106606	-0.0016023592785499809	-0.003692627833213751	-0.002342132926014901	-0.0008872052332366227	0.0007680282351841709	-0.0003489231595341252	-0.0	0.0	0.0	0.0	0.0	0.0	0.0	0.0	0.0	0.0	0.0	0.0	0.0	0.0	0.0	0.0
30888	-0.25784859287222334	0.38041472605059123	0.0074600781374613186	0.012892660720353636	0.007452159675851824	0.0020790919474374214	0.0026224406576010723	-0.005360054494046966	-0.0021273744433044305	0.016569354074055714	-0.01881125486942496	-0.00584249236528486	-0.002882272927532784	-0.012840303010243564	-0.01719971614180419	0.0033076381543650866	0.006898534485569538	-0.022855733385811816	0.010153470909805942	0.0028328146399922067	-0.0025780975660812293	0.0010805517585146893	0.0060382254852951785	-0.0037362053753268315	0.002339270925347458	0.0016049686181998522	-0.0	0.0	0.0	0.0	0.0	0.0	0.0	0.0	0.0	0.0	0.0	0.0	0.0	0.0	0.0	0.0
30889	-0.25917515884919007	0.3891964595687421	0.015770037983696562	0.018789070539676454	0.00417205391334597	-0.0015223499014662234	0.017561477384712185	0.008668634746284688	-0.0007813330971392775	-0.002928709803696062	0.006741688761382961	0.00753796812885535	0.0010980824245696936	0.009295710759142756	-0.012327772287247525	0.001491366486974883	0.009214404347956546	-0.0003280437777969234	0.004222064456846546	-0.0008687827655688068	0.0014324703017829937	0.0013234946139871048	0.003726722688821055	-0.010730851383956228	-0.00346618029688039	0.0001865819445394807	-0.0	0.0	0.0	0.0	0.0	0.0	0.0	0.0	0.0	0.0	0.0	0.0	0.0	0.0	0.0	0.0
30890	-0.3163963515158439	-0.2761468664928481	0.01798548243824116	0.005405855073396102	-0.13932962148086458	0.004249486314131632	0.002451429758103893	0.09526251082156911	-0.013325260754231374	-0.017054350902093552	0.008710783651732612	0.014559816539232016	-0.0009221696782854087	-0.024884593056685642	-0.01933389064599412	-0.0033919307152282716	-0.0019097079873072597	0.021172956525646713	0.0011889556298828664	-0.003938357794903439	0.005244946027017678	0.0034504925830066095	-0.0004183914223933847	0.00034624339186504723	-0.0003743579749191206	0.00022003456418764176	-0.0	0.0	0.0	0.0	0.0	0.0	0.0	0.0	0.0	0.0	0.0	0.0	0.0	0.0	0.0	0.0
30891	0.5884846107144049	-0.0315343629920041	0.0642643409940691	-0.015498722926514706	0.007483894525582013	0.11634298723755836	-0.008629548285125686	0.023172928175568756	0.022173365338793074	-0.003289370612605662	-0.01608447320460826	0.011564577637139908	-0.01404713233407048	0.003825111789754333	-0.0005332776392970269	-0.007007256344956146	0.017326849753230695	0.003191672062517825	-0.005492292979708307	0.017646486882715442	-0.002538560322966346	-0.000979775407717613	-0.0008148665310183616	-0.0007483570066148092	0.0008092796062686312	-0.0003544450282907801	-0.0	0.0	0.0	0.0	0.0	0.0	0.0	0.0	0.0	0.0	0.0	0.0	0.0	0.0	0.0	0.0
30892	0.5628566730027871	-0.01618610839061261	-0.07458482390219395	0.017032102109608822	0.005327120324092877	0.14181491387949524	0.012150189753537061	-0.010575722032621093	-0.009963498882380026	-0.01135154162271846	-0.002176852054480929	0.005885236657448977	-0.00708062346437238	0.003393348281174541	-0.0014249984413686168	0.021030166677380568	-0.013845190579139353	0.002385782458849185	0.015038308773022008	-0.00695521946967676	-0.0010899719772812734	-0.005463981071266274	-0.001569319663176962	-0.0014792527755777447	0.0016009017899848456	-0.0006740952875168314	-0.0	0.0	0.0	0.0	0.0	0.0	0.0	0.0	0.0	0.0	0.0	0.0	0.0	0.0	0.0	0.0
30893	0.5909642399656034	-0.01216046970698247	-0.02302719441283174	0.019424889491554635	0.004737817576823439	0.02425048030405035	0.0061777435417455845	-0.0037140696607416788	-0.0198577420475636	-0.00249102842762828	-0.0013375992261569001	-0.005661385851763473	-0.028892888577748552	0.004280073070188015	0.001934019073264933	-0.017415515720152406	0.00729598294409431	0.0014992503701571217	-0.019145371817142088	0.0050908064325716155	-0.012815150422083171	0.01852865771117452	0.00013117011271056376	0.0001058890486071116	-0.00011003657238356335	6.6721641800499626e-06	-0.0	0.0	0.0	0.0	0.0	0.0	0.0	0.0	0.0	0.0	0.0	0.0	0.0	0.0	0.0	0.0
30894	-0.2989987501937075	-0.3472657569838533	0.008932932504780961	0.0069023102832143695	-0.02093971922244749	0.0005043187286019855	0.008886718883461507	0.009814380926723687	-0.02744202526421562	0.04354878130733404	-0.004278111550526391	0.038508770487205295	0.001735312156643941	0.0040507239424040714	-0.02516004454649971	-0.000996087288562471	-0.003803708845639549	-0.01132648658115587	-0.01204718618222692	0.003426303542417684	-0.01572076722322599	-0.01470775935577218	0.002172169459814561	0.00039897019308053833	-0.0005022835076154312	0.00016501637145046382	-0.0	0.0	0.0	0.0	0.0	0.0	0.0	0.0	0.0	0.0	0.0	0.0	0.0	0.0	0.0	0.0
30895	-0.32157728041745415	-0.2738260607369943	0.04892370103462654	0.07358639148477822	-0.056062750807386694	0.00833827141323851	-0.05433527286983691	0.023682973898132197	-0.018356597570071527	0.016126777698093016	-0.011613113169727367	-0.018490972775544953	-0.0032796864253200075	0.009405814573878056	0.016107142408382992	-0.008048919677896204	-0.006792908111374408	-0.015729556571476074	0.013492545496903725	0.0013987288857860516	0.009732538050500545	0.008070569088146072	-0.0013955162183349233	-0.0008080754363159857	0.0007950341441886256	-0.0004367169011509241	-0.0	0.0	0.0	0.0	0.0	0.0	0.0	0.0	0.0	0.0	0.0	0.0	0.0	0.0	0.0	0.0
30896	-0.326709877840534	-0.2627587519795206	0.05217482230145786	0.07731165773081088	-0.018525420231644173	0.0074436993408839415	-0.06395347457591803	0.003658272381684152	-0.004640445183536444	-0.0006344233029763087	0.005012577020627587	0.013814870683085933	0.0009387781820222116	-0.005976035788129489	-0.012844060547309792	-0.009964204018823806	-0.017666317183082373	0.00552714678336261	-0.013897815753467943	0.00034809663925358073	-0.009865839177546114	-0.012239449528368305	0.003044710841780182	0.0008339962810385331	-0.0005302262716393995	0.0002460504646767785	-0.0	0.0	0.0	0.0	0.0	0.0	0.0	0.0	0.0	0.0	0.0	0.0	0.0	0.0	0.0	0.0
30898	0.5547869577683168	-0.01747101285212027	-0.15903547795251338	0.06883937627967825	0.003447110442519731	-0.02582419839143365	-0.006648270100447586	-0.004185392383487869	-0.03522086864191854	-0.044325961939489254	-0.03348751347575106	0.011500026875632424	-0.005427141400636855	-0.002293345147402149	0.0012438248183117716	-0.018070788842370792	0.01916616187940196	-0.0012709417846077213	0.0034217754470062156	0.01339645620160581	0.0101976812672086	-0.016666133631093226	-0.0005653961614171425	-0.0010281659528619948	0.001188218570887853	-0.0004711855053377924	-0.0	0.0	0.0	0.0	0.0	0.0	0.0	0.0	0.0	0.0	0.0	0.0	0.0	0.0	0.0	0.0
30899	0.5858636007193357	-0.015118909450638887	0.14358924846736432	-0.05603970892521078	-0.003611190572056536	-0.0924055687594756	-0.0005509269198299615	-0.011949161400264469	-0.032233533974522846	-0.027850666144244834	-0.021184436227238434	0.005965381108479089	-0.026150238036366645	0.003741738711240653	0.00026681349866398643	-0.005815092592091751	-0.0007388944097210365	0.009073281101559517	0.00823209089978361	0.0030412335555092293	-0.019579367263810463	0.011535131842649793	-0.0001525588293637754	0.0001635124422682393	-0.0003336530393407358	0.00017280725853346303	-0.0	0.0	0.0	0.0	0.0	0.0	0.0	0.0	0.0	0.0	0.0	0.0	0.0	0.0	0.0	0.0
30900	-0.3100284256761114	-0.19123145708392147	-0.026289017141274074	-0.044461387446994426	0.14737046364506798	0.0010957881082998746	-0.09816936850173269	-0.05412523919752657	0.010889577534366599	0.0044446657738971265	0.003729681239573295	0.04460807161344883	0.004326247819421107	0.0094608498198135	-0.012055608904947423	-0.01273913968301268	-0.00488896486349513	0.005346652326084197	0.006789773416427398	-0.0027521133875114986	0.004713365332716114	0.00667342031112404	-0.0005432844317728808	0.0002697091704288486	-0.0002981984308370638	0.00016651388999397408	-0.0	0.0	0.0	0.0	0.0	0.0	0.0	0.0	0.0	0.0	0.0	0.0	0.0	0.0	0.0	0.0
30901	0.5638002083444358	-0.015229358427695395	-0.002507301613055748	-0.017055380671303935	0.0007198512629618996	0.10319457126359163	0.013005865055048199	-0.01584788849130356	0.0009061531309105795	0.024207819033559747	0.03810472974685623	-0.013418687745392925	-0.016040535037580985	-0.015736536396742454	0.006383065465445571	-0.03654148431381272	0.012473188214340687	-0.005695576270573649	-0.006491744178397642	-0.010038302136669864	0.0083651144294922	-0.0001891217193126044	0.0021094483639107087	0.0021001229510339485	-0.0023001248121842987	0.0009930800876704763	-0.0	0.0	0.0	0.0	0.0	0.0	0.0	0.0	0.0	0.0	0.0	0.0	0.0	0.0	0.0	0.0
30902	-0.31587585831567844	-0.2909318065006903	0.07059662481146754	0.10976548950904376	-0.057469754979067485	0.0021647776516374234	-0.022820453382275983	-0.012746283233687828	0.007273139107881846	-0.03899667683003591	0.04854280097937688	-0.0012033254020716515	0.0047122125134151475	0.049284511188847455	0.03417801913837714	0.0029791244783823824	0.009692879976661484	-0.016794456557148844	0.0038147560641773764	0.001913186324381239	-0.004896089173513039	0.0018355711735417001	-0.0011992806801555047	-0.0004220289559289624	0.00042137133832085216	-0.00012451542080038709	-0.0	0.0	0.0	0.0	0.0	0.0	0.0	0.0	0.0	0.0	0.0	0.0	0.0	0.0	0.0	0.0
30903	-0.26334884002859155	0.3652296950483893	-0.0025350257234891473	-0.0030804878054179626	0.0010842187511666205	0.003422741682531519	-0.020728180609769907	-0.010249393299320552	0.00032594636153516257	0.006362680945077967	-0.012748407951521466	-0.02314321586181913	-0.004839580405869544	-0.013213629545168122	-0.013056456822467338	0.0011171283165319875	-0.004031740765701748	-0.008734012502134332	-0.00044949121414791543	0.001736760942593491	-0.0023642994106035558	-0.001735380543480086	-0.002235176342867634	0.0018411395536753587	0.0018378573259996988	-0.0018085973618796323	-0.0	0.0	0.0	0.0	0.0	0.0	0.0	0.0	0.0	0.0	0.0	0.0	0.0	0.0	0.0	0.0
30904	0.5341302616170562	-0.013841285446899736	-0.19260515397867983	0.08068351734997754	-0.0015108499695219936	-0.04486137271377675	-0.0039610961418285184	0.00825201886279698	0.002961312829768782	-0.006230053947147796	-0.01409335356154017	0.00813713239760471	-0.016584939259905736	0.014414853472916468	-0.003772910600749602	0.037773040383112126	-0.016788466656796897	-0.008994164165280323	-0.022645077593467386	0.005180278664927292	0.015421130141557889	0.00849507711063822	0.0016627789389519756	0.0018535252151133598	-0.00198273653685397	0.0007681227539152075	-0.0	0.0	0.0	0.0	0.0	0.0	0.0	0.0	0.0	0.0	0.0	0.0	0.0	0.0	0.0	0.0
30905	0.5900191860825045	-0.00795277991039521	-0.10571388333760609	0.06403869582510156	0.01195638065883765	0.006589984072598729	0.010141847758979429	-0.015248293538028604	-0.04603559572538008	-0.013889351501041926	-0.003116827636504945	-0.018733939375214902	0.05906744944902958	-0.005252399669793586	-0.0018524176554280368	-0.012453243228325687	-0.01307798907037547	0.010393253387279675	0.020603211394847158	-0.014174437438487987	-0.008120296226587623	0.0026789917258211887	0.0004464946683012176	0.000727485269533507	-0.0008436682563049425	0.0003478371935370487	-0.0	0.0	0.0	0.0	0.0	0.0	0.0	0.0	0.0	0.0	0.0	0.0	0.0	0.0	0.0	0.0
30906	-0.2631512105832344	0.3757013088509111	0.004716216692905934	0.002781355020098838	-0.003176070361636073	0.00026857542030375714	-0.0013237861057586828	0.0021039988256726385	0.00015131313214457507	-0.009720092699209024	0.011681666368330701	-0.006470970703363134	9.760943675848148e-05	0.010767149957834512	-0.00481628508017	-0.00041877637493856104	0.00016654484407471382	0.007524638416647428	-0.003212378479039604	-0.0012471355869269377	0.0020816004078217545	0.0014171032971038852	0.013084167383996528	-3.607513781142222e-05	0.006486679856873771	0.0008251040096456439	-0.0	0.0	0.0	0.0	0.0	0.0	0.0	0.0	0.0	0.0	0.0	0.0	0.0	0.0	0.0	0.0
30907	-0.2988882614955324	-0.288837254980526	-0.03305164011627017	-0.05959705043839359	0.09149952215881749	-0.01204557219806151	0.08139052026613659	-0.0002975275151924374	0.018275314093511415	-0.030788290967219373	0.02608882613731193	0.00749295020039129	0.005075516229526248	0.028350172584996697	-0.009089260802477635	-0.005544613586512751	-0.005479579043820077	0.0112937674251168	-0.008922974714858464	0.001134388629769945	0.000312451661199114	-0.006937148197900241	0.00024061509362182393	-6.876382030865899e-05	-0.00012218085883185034	8.479933947917002e-06	-0.0	0.0	0.0	0.0	0.0	0.0	0.0	0.0	0.0	0.0	0.0	0.0	0.0	0.0	0.0	0.0
30909	0.5791859486772936	-0.015158102175398	0.16464954580319777	-0.07163314048616748	-0.005780135306978718	-0.0727442122921866	0.001327928991759545	-0.015273976571379183	-0.020844213360482214	-0.01799746319174248	-0.00927219650353549	0.008359354781517475	-0.04336299030018014	0.00026932627645276716	0.0025487797242505768	0.005639832633233111	-0.0032442250682198004	-0.00860589630379766	0.0016478827777715445	-0.025545488957386047	0.011814782694675343	-0.012810161266575441	-0.00011076643790842621	-0.00021771480294071021	0.0003005858389688136	-0.00012839016181948921	-0.0	0.0	0.0	0.0	0.0	0.0	0.0	0.0	0.0	0.0	0.0	0.0	0.0	0.0	0.0	0.0
30911	-0.25656840543439463	0.39494615928508825	0.019853441852940176	0.025204822663074635	0.006464956910794417	-0.00212293066642484	0.026799150317994274	0.010697930541171236	-0.001478370738707876	0.0004000601812161594	0.00471505869359213	0.0133609050436955	0.0016870742030733847	0.009872639442419546	-0.015983562917654855	0.002380729821910486	0.013698516586904064	-0.006498629523256615	0.008073326075127552	-0.00016964944043004068	-0.00016196924125719918	0.0006492931161797909	-0.00797470862909248	0.008719677058331135	0.0026530063068380028	0.0006508306574761611	-0.0	0.0	0.0	0.0	0.0	0.0	0.0	0.0	0.0	0.0	0.0	0.0	0.0	0.0	0.0	0.0
proportion_explained	0.6415268734243759	0.27435646989383816	0.026382500059197334	0.018086655638070378	0.009666943528904442	0.007572586947472041	0.00398049744652205	0.0034038402885225474	0.0024017074496724042	0.002142921164110738	0.0018922144163660253	0.0016346171780653967	0.0013839020036879016	0.001191332171233456	0.0011035714214963515	0.0008532240733334966	0.0007243364278156561	0.00046539894106329305	0.0004312806182470139	0.00026530834115679933	0.00022607234018160168	0.00018187537774831596	8.354370517863731e-05	2.5061886932524897e-05	1.2870367960439342e-05	4.3948888471659405e-06	0.0	0.0	0.0	0.0	0.0	0.0	0.0	0.0	0.0	0.0	0.0	0.0	0.0	0.0	0.0	0.0
