# Supplementary material for: SymPortal: A novel analytical framework and platform for coral algal symbiont next‐generation sequencing ITS2 profiling
Source: Mol Ecol Resour. 2019 Apr 26;19(4):1063–80. doi: 10.1111/1755-0998.13004 (PMC6618109; doi:10.1111/1755-0998.13004)
Supplement: Supplementary file 13 [file MEN-19-1063-s013.txt]

>cladeA
AACCAATGGCCTCTTGAACGTGCATTGCGCTCTTGGGATATGCCTGAGAGCATGTCTGCTTCAGTGCTTCTACTTTCATTTTCTGCTGCTCTTGTTATCAGGAGCAGTGTTGCTGCATGCTTCTGCAAGTGGCACTGGCATGCTAAATATCAAGTTTTGCTTGCTGTTGTGACTGATCAACATCTCATGTCGTTTCAGTTGGCGAAACAAAAGCTCATGTGTGTTCTTAACACTTCCTAGCATGAAGTCAGACAAGTGAACCCCAGACAAGTGA
>cladeB
AACCGATGGCCTCCTGAACGCGCATTGCGCTCTCGGGATTTCCTGAGAGCAGGTCTGCTTCAGTGCTTAGCATTATCTACCTGTGCTTGCAAGCAGCATGTATGTCTGCATTGCTGCTTCGCTTTCCAACAAGTCATCGATCGCTTTTGTGTTCGTAAATGGCTTGTTTGCTGCCTGGCCCATGCGCCAAGCTTGAGCGTACTGTTGTTCCAAGCTTTGCTTGCATCGTGCAGCTCAAGCGCGCAGCTGTCGGGATGCTGATGCATGCCCTTAGCATGAAGTCAGACAAGAG
>cladeC
AACCAATGGCCTCCTGAACGTGCGTTGCACTCTTGGGATTTCCTGAGAGTATGTCTGCTTCAGTGCTTAACTTGCCCCAACTTTGCAAGCAGGATGTGTTTCTGCCTTGCGTTCTTATGAGCTATTGCCCTCTGAGCCAATGGCTTGTTAATTGCTTGGTTCTTGCAAAATGCTTTGCGCGCTGTTATTCAAGTTTCTACCTTCGTGGTTTTACTTGAGTGACGTTGCTCATGCTTGCAACCGCTGGGATGCAGGTGCATGCCTCTAGCATGAAGTCAGACAAGTGA
>cladeD
AACCAATGGCCCCGTGAACGCGCATTGCACTCTTGGGACTTCCTGAGAGTATGTTTGCTTCAGTGCTTATTTTACCTCCTTGCAAGGTTCTGTCGCAACCTTGTGCCCTGGCCAGCCACGGGTTAACTTGCCCATGGCTTGCTGAGTAGTGATCTTTTAGAGCAAGCTCTGGCACGCTGTTGTTTGAGGCAGCCTATATTGAGGCTATTTCAAATGACGTTGCTACAAGCTTGATGTGTCCTTCTGCGCCGTTGCGCATCCCATAGCATGAAGTCAAACAAGAGA
>cladeE
AACCAATAGCACCCTGAACTCGCATTGCACTCTTGGGACACGCCTGAGAGTATGTCTGCTTCAGTGCTTTTCATATCTTCGCAGTGCGGGCTTCCTGGAGAAGCCTTGAGCCTCTTTGTGTGCTGCTGCATCAGAATTTGCAGCGGCGCGCTGAACACAAACCGGGAGGTAAGCTGGACTGATTTGTCGCGCATCACTGGGTACGTGTGTCCGTTTTGGCCCAATCATGCCAGCCTGCCAAGCAATTGGTGCTCAATTACCAATCT
>cladeF
AATCAATGGCCTCCTGAACGTACGTTGCACTCTTGGGGTTTCCTGAGAGTATGTCTGCTTCAGTGCTTAGCATGCATAACCCTGCGAGCAGTTTTGTTTGCTTTGCGCTTTTATGAGCCATTGGTTTCCAGCCAATGGCTTGTTAAATAGTTTTTTGCAAATGAAAGCTCTGCGCGCTGTTGTTCAAGCAAGTGCCTTTCAGGTTTCTAGGCTTGAGTGACGCTGCTCATGCTTGCAACTGCCAGGCTGCCAGTGCACGCCTCTAGCATGAAGTCAGGCAAGTGA
>cladeG
AACCAATGGCCTCCTGAACGCGCATTGCACTCTTGGGCTTCCCTGAGAGTATGTTTGCTTCAGTGCTTCTTTTGCTCAACCATTGCAAGGTTTGGCAGTGCAATGCCTCCCTGTGCCTCGGCGTGTTGTTGGCGTGTCTGCCAATGACGTGCGACCAGCGTGGCCTATGTGCAAGCATGCACGTGCTTTGTTGTTTCACTGCAGACATTCTCCGGAATATGCGTGGGCGACGTGGCTGATGCTTGCGGACGCGCTAGTGTGCTGCTTGCACTTCTTCCATAGCATGAAGTCAAACAGGCA
>cladeH
AATGGCCTCCTGAACGTGCGTTGCACTCTCGGGATTTCCTGAGAGTATGTCTGCTTCAGTGCTTAGCTTACCCAACTTTGCAAGCAGATTGATTGAATGTCTGCCTTGCGTTCCTATGAGCTATTGCGCTTCCTTTGCCAATGGCTTGTTGATTGGTAGGTTCCTGCAAAATGCTTTGCGCGCTGTTATTCAAGTTTCGCCTGCACGGCTTTGCTTGAGTGACGCTGCTCATGCATGCAACCGCTGGGATGCTGGCGCATGCCTCTA
>cladeI
AACCAATGGCCTCCTGAACGCTCATTGCACCCTTGGGATTTCCTGAGGGCATGTCTGCTTCAGTGCTTAGCTTTTACACCTTCGTGCGGGCGCGATGTTTTCGTGTCCTGCACTCCTGCAAGCCATCGCTCAGATTTGCTTCTGATGGCTTGTTGAATGATTGGCTGTTTTGCAAGCTCAAGCGCTTTGTGATTCATAGCAAACCTATGGGATTCGCTTGGGTCGCGCTGCTGATGCCTACAGCCTTCAGCATGTGAAACCGCATGCATCTTAGCATGAAGTCAGACAAGAGA
