# Supplementary material for: SymPortal: A novel analytical framework and platform for coral algal symbiont next‐generation sequencing ITS2 profiling
Source: Mol Ecol Resour. 2019 Apr 26;19(4):1063–80. doi: 10.1111/1755-0998.13004 (PMC6618109; doi:10.1111/1755-0998.13004)
Supplement: Supplementary file 14 [file MEN-19-1063-s014.txt]

>A11
ACGAATCCTATGACATTACCAAGTAAGTTGAGTTGATAGTAAGATGTGTTCTTCATTGGTAGTAA-TCAATCACCTGCAAAAGATTGTGATGATAATTTTGGCCAGACTCTATTGTTCCCAAAGAAACGTGACTGATTTGCTATTTTT-CACCCGGTGCACATAT-ATCGAGTAATTTTGGCCACCAGCACTTAATCGCACACTTTGGCCTACTTCACGAGTT
>C09
ACGAATCCTATGACATTACCAAGTAAGTTGAGTTGATAGTAAGATGTGTTCTTCATTGGTAGTAA-TCAATCACCTGCAAAAGATTGTGATGATAATTTTGGCCAGATTCTATTGTTCCCAAAGAAACGTGACTGATTTGCCTATTTT-CACCCGGT---CACAT-ATCGAGTAATTT-GGCCACCAGCACTTAATCGCACACTTTGGCCTACTTCACGAGTT
>A03
ACGAATCCTATGACATTACCAAGTAAGTTGAGTTGATAGTAAGATGTGTTCTTCATTGGTAGTAA-TCAATCACCTGCAAAAGATTGTGATGATAATTTTGGCCAGACTCTATTGTTCCCAAAGAAACGTGACTGATTTGCTATTTTT-CACCCGGTGCACATAT-ATCGAGTAATTTTGGCCACCAGCACTTAATCGCACACTTTGGCCTACTTCACGAGTT
>Y01
ACGAATCCTATGACATTACCAAGTAAGTTGAGTTGATAGTAAGATGTGTTCTTCATTGGTAGTAA-TCAATCACCTGCAAAAGATTGTGATGATAATTTTG-CCAGATTCTATTGTTCCCAAAGAAACGTGACTGATTTGCCTATTTTTCACCCGGT---CACAT-ATCGGATAATTTTGGCCACCAGCACTTAATCGCACACTTTGGCCTACTTCACGAGTT
>C13
ACGAATCCTATGACATTACCAAGTAAGTTGAGTTGATAGTAAGATGTGTTCTTCATTGGTAGTAA-TCAATCACCTGCAAAAGATTGTGATGATAATTTTGGCCAGATTCTATTGTTCCCAAAGAAACGTGACTGATTTGCCTATTTT-CACCCGGT---CACAT-ATCGAGTAATTT-GGCCACCAGCACTTAATCGCACACTTTGGCCTACTTCACGAGTT
>Y13
ACGAATCCTATGACATTACCAAGTAAGTTGAGTTGATAGTAAGATGTGTTCTTCATTGGTAGTAA-TCAATCACCTGCAAAAGATTGTGATGATAATTTTG-CCAGATTCTATTGTTCCCAAAGAAACGTGACTGATTTGCCTATTTTTCACCCGGT---CACAT-ATCGGATAATTTTGGCCACCAGCACTTAATCGCACACTTTGGCCTACTTCACGAGTT
>Y02
ACGAATCCTATGACATTACCAAGTAAGTTGAGTTGATAGTAAGATGTGTTCTTCATTGGTAGTAA-TCAATCACCTGCAAAAGATTGTGATGATAATTTTG-CCAGATTCTATTGTTCCCAAAGAAACGTGACTGATTTGCCTATTTTTCACCCGGT---CACAT-ATCGGATAATTTTGGCCACCAGCACTTAATCGCACACTTTGGCCTACTTCACGAGTT
>A05
ACGAATCCTATGACATTACCAAGTAAGTTGAGTTGATAGTAAGATGTGTTCTTCATTGGTAGTAA-TCAATCACCTGCAAAAGATTGTGATGATAATTTTGGCCAGACTCTATTGTTCCCAAAGAAACGTGACTGATTTGCTATTTTT-CACCCGGTGCACATAT-ATCGAGTAATTTTGGCCACCAGCACTTAATCGCACACTTTGGCCTACTTCACGAGTT
>A06
ACGAATCCTATGACATTACCAAGTAAGTTGAGTTGATAGTAAGATGTGTTCTTCATTGGTAGTAA-TCAATCACCTGCAAAAGATTGTGATGATAATTTTGGCCAGACTCTATTGTTCCCAAAGAAACGTGACTGATTTGCTATTTTT-CACCCGGTGCACATAT-ATCGAGTAATTTTGGCCACCAGCACTTAATCGCACACTTTGGCCTACTTCACGAGTT
>Y04
ACGAATCCTATGACATTACCAAGTAAGTTGAGTTGATAGTAAGATGTGTTCTTCATTGGTAGTAA-TCAATCACCTGCAAAAGATTGTGATGATAATTTTG-CCAGATTCTATTGTTCCCAAAGAAACGTGACTGATTTGCCTATTTTTCACCCGGT---CACATTATCGGATAATTTTGGCCACCAGCACTTAATCGCACACTTTGGCCTACTTCACGAGTT
>C03
ACGAATCCTATGACATTACCAAGTAAGTTGAGTTGATAGTAAGATGTGTTCTTCATTGGTAGTAA-TCAATCACCTGCAAAAGATTGTGATGATAATTTTGGCCAGATTCTATTGTTCCCAAAGAAACGTGACTGATTTGCCTATTTT-CACCCGGT---CACAT-ATCGAGTAATTT-GGCCACCAGCACTTAATCGCACACTTTGGCCTACTTCACGAGTT
>Y07
ACGAATCCTATGACATTACCAAGTAAGTTGAGTTGATAGTAAGATGTGTTCTTCATTGGTAGTAA-TCAATCACCTGCAAAAGATTGTGATGATAATTTTG-CCAGATTCTATTGTTCCCAAAGAAACGTGACTGATTTGCCTATTTTTCACCCGGT---CACAT-ATCGGATAATTTTGGCCACCAGCACTTAATCGCACACTTTGGCCTACTTCACGAGTT
>C12
ACGAATCCTATGACATTACCAAGTAAGTTGAGTTGATAGTAAGATGTGTTCTTCATTGGTAGTAA-TCAATCACCTGCAAAAGATTGTGATGATAATTTTGGCCAGATTCTATTGTTCCCAAAGAAACGTGACTGATTTGCCTATTTT-CACCCGGT---CACAT-ATCGAGTAATTT-GGCCACCAGCACTTAATCGCACACTTTGGCCTACTTCACGAGTT
>A13
ACGAATCCTATGACATTACCAAGTAAGTTGAGTTGATAGTAAGATGTGTTCTTCATTGGTAGTAA-TCAATCACCTGCAAAAGATTGTGATGATAATTTTGGCCAGACTCTATTGTTCCCAAAGAAACGTGACTGATTTGCTATTTTT-CACCCGGTGCACATAT-ATCGAGTAATTTTGGCCACCAGCACTTAATCGCACACTTTGGCCTACTTCACGAGTT
>C04
ACGAATCCTATGACATTACCAAGTAAGTTGAGTTGATAGTAAGATGTGTTCTTCATTGGTAGTAA-TCAATCACCTGCAAAAGATTGTGATGATAATTTTGGCCAGATTCTATTGTTCCCAAAGAAACGTGACTGATTTGCCTATTTT-CACCCGGT---CACAT-ATCGAGTAATTT-GGCCACCAGCACTTAATCGCACACTTTGGCCTACTTCACGAGTT
>A10
ACGAATCCTATGACATTACCAAGTAAGTTGAGTTGATAGTAAGATGTGTTCTTCATTGGTAGTAA-TCAATCACCTGCAAAAGATTGTGATGATAATTTTGGCCAGACTCTATTGTTCCCAAAGAAACGTGACTGATTTGCTATTTTT-CACCCGGTGCACATAT-ATCGAGTAATTTTGGCCACCAGCACTTAATCGCACACTTTGGCCTACTTCACGAGTT
>Y08
ACGAATCCTATGACATTACCAAGTAAGTTGAGTTGATAGTAAGATGTGTTCTTCATTGGTAGTAA-TCAATCACCTGCAAAAGATTGTGATGATAATTTTG-CCAGATTCTATTGTTCCCAAAGAAACGTGACTGATTTGCCTATTTTTCACCCGGT---CACAT-ATCGGATAATTTTGGCCACCAGCACTTAATCGCACACTTTGGCCTACTTCACGAGTT
>C10
ACGAATCCTATGACATTACCAAGTAAGTTGAGTTGATAGTAAGATGTGTTCTTCATTGGTAGTAA-TCAATCACCTGCAAAAGATTGTGATGATAATTTTGGCCAGATTCTATTGTTCCCAAAGAAACGTGACTGATTTGCCTATTTT-CACCCGGT---CACAT-ATCGAGTAATTT-GGCCACCAGCACTTAATCGCACACTTTGGCCTACTTCACGAGTT
>C06
ACGAATCCTATGACATTACCAAGTAAGTTGAGTTGATAGTAAGATGTGTTCTTCATTGGTAGTAA-TCAATCACCTGCAAAAGATTGTGATGATAATTTTGGCCAGATTCTATTGTTCCCAAAGAAACGTGACTGATTTGCCTATTTT-CACCCGGT---CACAT-ATCGAGTAATTT-GGCCACCAGCACTTAATCGCACACTTTGGCCTACTTCACGAGTT
>A07
ACGAATCCTATGACATTACCAAGTAAGTTGAGTTGATAGTAAGATGTGTTCTTCATTGGTAGTAA-TCAATCACCTGCAAAAGATTGTGATGATAATTTTGGCCAGACTCTATTGTTCCCAAAGAAACGTGACTGATTTGCTATTTTT-CACCCGGTGCACATAT-ATCGAGTAATTTTGGCCACCAGCACTTAATCGCACACTTTGGCCTACTTCACGAGTT
>Y06
ACGAATCCTATGACATTACCAAGTAAGTTGAGTTGATAGTAAGATGTGTTCTTCATTGGTAGTAA-TCAATCACCTGCAAAAGATTGTGATGATAATTTTG-CCAGATTCTATTGTTCC-AAAGAAACGTGACTGATTTGCCTATTTTTCACCCGGT---CACAT-ATCGGATAATTTTGGCCACCAGCACTTAATCGCACACTTTGGCCTACTTCACGAGTT
>Y12
ACGAATCCTATGACATTACCAAGTAAGTTGAGTTGATAGTAAGATGTGTTCTTCATTGGTAGTAA-TCAATCACCTGCAAAAGATTGTGATGATAATTTTG-CCAGATTCTATTGTTCCCAAAGAAACGTGACTGATTTGCCTATTTTTCACCCGGT---CACAT-ATCGGATAATTTTGGCCACCAGCACTTAATCGCACACTTTGGCCTACTTCACGAGTT
>A01
ACGAATCCTATGACATTACCAAGTAAGTTGAGTTGATAGTAAGATGTGTTCTTCATTGGTAGTAA-TCAATCACCTGCAAAAGATTGTGATGATAATTTTGGCCAGACTCTATTGTTCCCAAAGAAACGTGACTGATTTGCTATTTTT-CACCCGGTGCACATAT-ATCGAGTAATTTTGGCCACCAGCACTTAATCGCACACTTTGGCCTACTTCACGAGTT
>C05
ACGAATCCTATGACATTACCAAGTAAGTTGAGTTGATAGTAAGATGTGTTCTTCATTGGTAGTAA-TCAATCACCTGCAAAAGATTGTGATGATAATTTTGGCCAGATTCTATTGTTCCCAAAGAAACGTGACTGATTTGCCTATTTT-CACCCGGT---CACAT-ATCGAGTAATTT-GGCCACCAGCACTTAATCGCACACTTTGGCCTACTTCACGAGTT
>A09
ACGAATCCTATGACATTACCAAGTAAGTTGAGTTGATAGTAAGATGTGTTCTTCATTGGTAGTAA-TCAATCACCTGCAAAAGATTGTGATGATAATTTTGGCCAGACTCTATTGTTCCCAAAGAAACGTGACTGATTTGCTATTTTT-CACCCGGTGCACATAT-ATCGAGTAATTTTGGCCACCAGCACTTAATCGCACACTTTGGCCTACTTCACGAGTT
>C02
ACGAATCCTATGACATTACCAAGTAAGTTGAGTTGATAGTAAGATGTGTTCTTCATTGGTAGTAA-TCAATCACCTGCAAAAGATTGTGATGATAATTTTGGCCAGATTCTATTGTTCCCAAAGAAACGTGACTGATTTGCCTATTTT-CACCCGGT---CACAT-ATCGAGTAATTT-GGCCACCAGCACTTAATCGCACACTTTGGCCTACTTCACGAGTT
>C07
ACGAATCCTATGACATTACCAAGTAAGTTGAGTTGATAGTAAGATGTGTTCTTCATTGGTAGTAA-TCAATCACCTGCAAAAGATTGTGATGATAATTTTGGCCAGATTCTATTGTTCCCAAAGAAACGTGACTGATTTGCCTATTTT-CACCCGGT---CACAT-ATCGAGTAATTT-GGCCACCAGCACTTAATCGCACACTTTGGCCTACTTCACGAGTT
>Y15
ACGAATCCTATGACATTACCAAGTAAGTTGAGTTGATAGTAAGATGTGTTCTTCATTGGTAGTAA-TCAATCACCTGCAAAAGATTGTGATGATAATTTTG-CCAGATTCTATTGTTCCCAAAGAAACGTGACTGATTTGCCTATTTTTCACCCGGT---CACAT-ATCGGATAATTTTGGCCACCAGCACTTAATCGCACACTTTGGCCTACTTCACGAGTT
>C11
ACGAATCCTATGACATTACCAAGTAAGTTGAGTTGATAGTAAGATGTGTTCTTCATTGGTAGTAA-TCAATCACCTGCAAAAGATTGTGATGATAATTTTGGCCAGATTCTATTGTTCCCAAAGAAACGTGACTGATTTGCCTATTTT-CACCCGGT---CACAT-ATCGAGTAATTT-GGCCACCAGCACTTAATCGCACACTTTGGCCTACTTCACGAGTT
>A02
ACGAATCCTATGACATTACCAAGTAAGTTGAGTTGATAGTAAGATGTGTTCTTCATTGGTAGTAA-TCAATCACCTGCAAAAGATTGTGATGATAATTTTGGCCAGACTCTATTGTTCCCAAAGAAACGTGACTGATTTGCTATTTTT-CACCCGGTGCACATAT-ATCGAGTAATTTTGGCCACCAGCACTTAATCGCACACTTTGGCCTACTTCACGAGTT
>A08
ACGAATCCTATGACATTACCAAGTAAGTTGAGTTGATAGTAAGATGTGTTCTTCATTGGTAGTAA-TCAATCACCTGCAAAAGATTGTGATGATAATTTTGGCCAGACTCTATTGTTCC-AAAGAAACGTGACTGATTTGCTATTTT--CACCCGGTGCACATAT---CGAGTAATTTTGGCCACCAGCACTTAATCGCACACTTTGGCCTACTTCACGAGTT
>C14
ACGAATCCTATGACATTACCAAGTAAGTTGAGTTGATAGTAAGATGTGTTCTTCATTGGTAGTAA-TCAATCACCTGCAAAAGATTGTGATGATAATTTTGGCCAGATTCTATTGTTCC-AAAGAAACGTGACTGATTTGCCTATTTT-CACCCGGT---CACAT-ATCGAGTAATTT-GGCCACCAGCACTTAATCGCACACTTTGGCCTACTTCACGAGTT
>C08
ACGAATCCTATGACATTACCAAGTAAGTTGAGTTGATAGTAAGATGTGTTCTTCATTGGTAGTAA-TCAATCACCTGCAAAAGATTGTGATGATAATTTTGGCCAGATTCTATTGTTCCCAAAGAAACGTGACTGATTTGCCTATTTT-CACCCGGT---CACAT-ATCGAGTAATTT-GGCCACCAGCACTTAATCGCACACTTTGGCCTACTTCACGAGTT
>A04
ACGAATCCTATGACATTACCAAGTAAGTTGAGTTGATAGTAAGATGTGTTCTTCATTGGTAGTAA-TCAATCACCTGCAAAAGATTGTGATGATAATTTTGGCCAGACTCTATTGTTCCCAAAGAAACGTGACTGATTTGCTATTTTT-CACCCGGTGCACATAT-ATCGAGTAATTTTGGCCACCAGCACTTAATCGCACACTTTGGCCTACTTCACGAGTT
>C01
ACGAATCCTATGACATTACCAAGTAAGTTGAGTTGATAGTAAGATGTGTTCTTCATTGGTAGTAA-TCAATCACCTGCAAAAGATTGTGATGATAATTTTGGCCAGATTCTATTGTTCCCAAAGAAACGTGACTGATTTGCCTATTTT-CACCCGGT---CACAT-ATCGAGTAATTT-GGCCACCAGCACTTAATCGCACACTTTGGCCTACTTCACGAGTT
>Y03
ACGAATCCTATGACATTACCAAGTAAGTTGAGTTGATAGTAAGATGTGTTCTTCATTGGTAGTAAATCAATCACCTGCAAAAGATTGTGATGATAATTTTG-CCAGATTCTATTGTTCC-AAAGAAACGTGACTGATTTGCCTATTTTTCACCCGGT---CACAT-ATCGGATAATTTTGGCCACCAGCACTTAATCGCACACTTTGGCCTACTTCACGAGTT
>Y10
ACGAATCCTATGACATTACCAAGTAAGTTGAGTTGATAGTAAGATGTGTTCTTCATTGGTAGTAA-TCAATCACCTGCAAAAGATTGTGATGATAATTTTG-CCAGATTCTATTGTTCCCAAAGAAACGTGACTGATTTGCCTATTTTTCACCCGGT---CACAT-ATCGGATAATTTTGGCCACCAGCACTTAATCGCACACTTTGGCCTACTTCACGAGTT
>A12
ACGAATCCTATGACATTACCAAGTAAGTTGAGTTGATAGTAAGATGTGTTCTTCATTGGTAGTAA-TCAATCACCTGCAAAAGATTGTGATGATAATTTTGGCCAGACTCTATTGTTCCCAAAGAAACGTGACTGATTTGCTATTTTT-CACCCGGTGCACATAT-ATCGAGTAATTTTGGCCACCAGCACTTAATCGCACACTTTGGCCTACTTCACGAGTT
>Y09
ACGAATCCTATGACATTACCAAGTAAGTTGAGTTGATAGTAAGATGTGTTCTTCATTGGTAGTAA-TCAATCACCTGCAAAAGATTGTGATGATAATTTTG-CCAGATTCTATTGTTCCCAAAGAAACGTGACTGATTTGCCTATTTTTCACCCGGT---CACAT-ATCGGATAATTTTGGCCACCAGCACTTAATCGCACACTTTGGCCTACTTCACGAGTT
>Y05
ACGAATCCTATGACATTACCAAGTAAGTTGAGTTGATAGTAAGATGTGTTCTTCATTGGTAGTAA-TCAATCACCTGCAAAAGATTGTGATGATAATTTTG-CCAGATTCTATTGTTCC-AAAGAAACGTGACTGATTTGCCTATTTTTCACCCGGT---CACAT-ATCGGATAATTTTGGCCACCAGCACTTAATCGCACACTTTGGCCTACTTCACGAGTT
>C15
ACGAATCCTATGACATTACCAAGTAAGTTGAGTTGATAGTAAGATGTGTTCTTCATTGGTAGTAA-TCAATCACCTGCAAAAGATTGTGATGATAATTTTGGCCAGATTCTATTGTTCCCAAAGAAACGTGACTGATTTGCCTATTTT-CACCCGGT---CACAT-ATCGAGTAATTT-GGCCACCAGCACTTAATCGCACACTTTGGCCTACTTCACGAGTT
